# Supplementary material for: Association between genotype and drug resistance profiles of Mycobacterium tuberculosis strains circulating in China in a national drug resistance survey
Source: PLoS One. 2017 Mar 23;12(3):e0174197. doi: 10.1371/journal.pone.0174197 (PMC5363926; doi:10.1371/journal.pone.0174197)
Supplement: S1 Table — (XLSX) [file pone.0174197.s001.xlsx]

## Sheet: 3133
ID	site	580	2996	802	960	1644	3192	424	577	2165	2401	3690	4156	2163	1955	4052	154	2531	4348	2059	2687	3007	2347	2461	3171	genotype	SIT	CLADE	SP	INH	SM	EMB	RFP	KM	OFLX
2	11	2	7	3	3	3	5	4	4	23	3	3	2	5	4	5	2	5	3	2	1	3	4	2	3	1	1	Beijing	000000000003771	0	0	0	0	0	0
4	11	2	7	3	3	3	5	3	4	4	4	3	4	4	4	8	2	5	3	2	1	3	4	2	3	2	1	Beijing	000000000003771	0	1	0	0	0	0
5	11	2	6	3	3	3	5	5	4	4	4	3	2	6	5	6	2	2	3	2	1	3	4	2	3	3	1	Beijing	000000000003771	0	0	0	0	0	0
6	11	2	9	3	1	3	5	4	4	4	4	3	4	6	4	8	2	5	2	2	1	3	4	2	3	4	1	Beijing	000000000003771	1	1	1	1	0	1
7	11	2	5	3	2	4	3	2	4	3	2	3	2	3	3	7	2	5	2	2	1	3	4	1	3	5	53	T1	777777777760771	0	1	0	0	0	0
8	11	2	7	4	3	3	5	2	4	4	4	3	2	6	5	8	2	5	3	2	1	3	4	2	3	6	1	Beijing	000000000003771	0	0	0	0	0	0
9	11	2	7	3	3	3	5	4	4	4	4	3	2	6	5	8	2	5	3	2	1	3	4	2	3	7	1	Beijing	000000000003771	0	0	0	0	0	0
10	11	2	5	3	3	3	5	4	5	4	4	3	4	3	4	6	2	5	3	2	1	3	4	2	3	8	632	Beijing	000000000003571	0	0	0	0	0	1
11	11	2	4	3	3	3	5	4	2	4	4	3	2	6	5	8	2	5	3	2	1	3	4	2	3	9	1	Beijing	000000000003771	0	1	0	0	0	0
12	11	2	7	3	3	3	5	4	4	4	4	3	2	6	5	6	2	5	3	2	1	3	4	2	3	10	1	Beijing	000000000003771	0	0	0	0	0	0
13	11	2	7	3	2	3	5	4	4	3	4	3	2	7	5	8	2	5	3	2	1	3	4	2	3	11	1	Beijing	000000000003771	0	0	0	0	0	0
14	11	2	1	2	5	1	3	3	4	3	4	1	3	1	3	6	2	5	2	2	1	3	4	2	3	12	53	T1	777777777760771	0	1	0	0	0	0
15	11	2	7	3	3	3	5	4	4	4	4	3	2	6	5	9	2	5	3	2	1	3	4	2	3	13	1	Beijing	000000000003771	0	1	0	0	0	0
16	11	4	4	3	2	3	3	2	4	3	2	3	2	2	3	7	2	5	2	2	1	3	4	1	3	14	53	T1	777777777760771	0	0	0	0	0	0
17	11	2	6	3	3	3	5	1	4	4	4	3	2	5	7	8	2	5	3	2	1	3	4	2	3	15	1	Beijing	000000000003771	0	0	0	0	0	0
18	11	2	7	1	3	3	5	4	4	4	2	3	2	6	6	8	2	5	3	2	1	3	4	2	3	16	1	Beijing	000000000003771	1	1	0	0	0	0
19	11	2	7	3	3	3	5	4	4	4	4	3	4	7	4	8	2	5	3	2	1	3	4	2	3	17	1	Beijing	000000000003771	0	0	0	0	0	0
21	11	2	2	3	2	3	3	2	4	3	2	3	2	2	3	6	2	5	2	2	1	3	4	1	3	18	1426	T3	777737777760711	0	0	0	0	0	0
22	11	2	7	3	3	3	3	4	4	3	4	4	2	6	5	2.5	2	5	3	2	1	3	4	2	3	19	1	Beijing	000000000003771	1	1	0	1	0	0
23	11	2	7	3	3	3	5	5	4	4	4	3	2	5	5	6	2	5	3	2	1	3	4	2	3	20	1	Beijing	000000000003771	0	0	0	0	0	0
24	11	2	7	3	3	3	5	2	4	5	4	3	2	2	5	6	2	5	3	2	1	3	4	2	3	21	1	Beijing	000000000003771	0	0	0	0	0	0
25	11	2	6	2	3	3	5	4	4	4	4	3	2	4	5	8	2	5	3	2	1	3	4	2	3	22	1	Beijing	000000000003771	0	0	0	0	0	0
26	11	2	7	3	3	3	5	4	4	4	4	4	2	6	5	6	2	5	3	2	1	3	4	2	3	23	1	Beijing	000000000003771	0	0	0	0	0	0
27	11	2	6	3	3	3	5	4	4	4	4	3	2	6	5	8	2	5	2	2	1	3	4	2	3	24	1	Beijing	000000000003771	0	0	0	0	0	1
28	11	2	7	3	3	3	5	3	4	4	4	3	2	6	5	8	2	5	3	2	1	3	4	2	3	25	1	Beijing	000000000003771	1	1	0	0	0	0
29	11	2	7	3	3	3	5	4	4	4	4	3	2	6	4	8	2	5	3	2	1	3	4	2	3	26	1	Beijing	000000000003771	0	0	0	0	0	0
30	11	2	7	4	3	3	5	4	4	4	4	3	2	6	5	8	2	5	3	2	1	3	4	2	3	27	190	Beijing	000000000003731	0	0	0	0	0	0
31	11	2	7	3	3	3	5	4	4	4	4	3	2	5	5	8	2	5	3	2	1	3	4	2	3	28	1	Beijing	000000000003771	0	0	0	0	0	0
32	11	2	6	3	3	3	5	4	4	4	4	3	2	6	5	6	2	5	3	2	1	3	4	2	3	29	1	Beijing	000000000003771	1	1	1	1	0	0
33	11	2	7	4	3	3	5	4	4	4	4	3	2	3	5	8	2	5	3	2	1	3	4	2	3	30	1	Beijing	000000000003771	0	0	0	0	0	1
34	11	2	7	3	3	3	5	4	4	4	4	3	2	6	5	6	2	5	3	2	1	3	4	2	3	10	1	Beijing	000000000003771	0	0	0	0	0	0
35	11	2	7	3	3	3	5	4	4	4	4	3	2	7	5	6	2	5	3	2	1	3	4	2	3	31	1	Beijing	000000000003771	0	0	0	0	0	0
36	11	2	7	3	3	3	5	3	4	4	4	3	3	4	3	7	2	5	3	2	1	3	4	2	3	32	1	Beijing	000000000003771	0	0	0	0	0	0
37	11	0	7	3	3	3	5	4	4	4	4	3	2	5	5	8	2	5	3	2	1	3	4	2	3	33	1	Beijing	000000000003771	0	0	0	0	0	0
38	11	2	7	3	3	3	5	3	4	4	4	3	2	4	5	8	2	5	3	2	1	3	4	2	3	34	1	Beijing	000000000003771	0	0	0	0	0	0
39	11	2	5	3	2	3	3	2	4	3	2	3	2	4	3	6	2	5	2	2	1	3	4	1	3	35	53	T1	777777777760771	0	0	0	0	0	0
40	11	2	5	3	2	4	2	2	4	3	2	3	2	3	3	7	2	5	2	2	1	3	4	1	3	36	53	T1	777777777760771	0	0	0	0	0	0
41	11	2	7	3	3	3	5	3	4	4	4	3	4	4	4	8	2	5	3	2	1	3	4	2	3	2	1	Beijing	000000000003771	0	0	0	0	0	0
42	11	2	5	3	3	3	5	4	4	4	4	3	2	6	5	8	2	5	3	2	1	3	4	2	3	37	1	Beijing	000000000003771	0	0	1	1	0	0
43	11	2	1	2	5	1	3	2	4	3	3	3	3	1	3	8	2	5	2	2	1	3	4	2	3	38	243	T1	777777777760600	0	1	0	0	0	0
44	11	2	7	3	3	2	4	4	4	4	4	3	2	5	5	8	2	5	3	2	1	3	4	2	3	39	1	Beijing	000000000003771	0	0	0	0	0	0
45	11	0	5	3	3	3	5	4	4	4	4	3	2	5	5	8	2	5	3	2	1	3	4	2	3	40	1	Beijing	000000000003771	0	1	0	0	0	0
46	11	2	6	3	3	3	5	4	4	4	4	3	2	6	5	8	2	5	3	2	1	3	4	2	3	41	1	Beijing	000000000003771	0	0	0	0	0	0
47	11	2	5	3	3	3	5	4	4	4	4	3	2	4	5	8	2	5	3	2	1	3	4	2	3	42	1	Beijing	000000000003771	1	0	0	0	0	0
48	11	2	6	3	3	3	5	4	4	4	4	3	2	6	5	9	2	5	3	2	1	3	4	2	3	43	1	Beijing	000000000003771	0	0	0	0	0	0
49	11	2	5	3	2	3	3	2	4	3	2	3	2	3	3	7	2	5	2	2	1	3	4	1	3	44	37	T3	777737777760771	0	0	0	0	0	0
50	11	2	7	3	3	3	5	3	4	4	4	3	2	6	5	6	2	5	3	2	1	1	4	2	3	45	1	Beijing	000000000003771	0	0	0	0	0	0
51	11	2	7	3	3	3	5	3	4	4	4	3	4	4	4	8	2	5	3	2	1	3	4	2	3	2	1	Beijing	000000000003771	0	0	0	0	0	0
52	11	2	7	3	3	3	4	4	4	4	4	3	2	5	5	8	2	5	3	2	1	3	4	2	3	46	1	Beijing	000000000003771	0	0	0	0	0	0
53	21	2	8	3	1	3	5	4	4	4	4	3	4	6	6	8	2	5	3	2	1	3	4	2	3	47	1	Beijing	000000000003771	0	1	0	0	0	0
54	21	2	7	3	3	3	5	4	4	4	4	3	2	6	5	7	2	5	3	2	1	3	4	2	3	48	1	Beijing	000000000003771	0	0	0	0	0	0
55	21	2	7	1	2	3	5	4	4	4	4	3	2	6	5	8	2	5	3	2	1	3	4	2	3	49	1	Beijing	000000000003771	0	0	0	0	0	0
56	21	2	5	3	2	3	4	4	4	4	4	3	2	6	5	6	2	5	4	2	1	3	4	2	3	50	1	Beijing	000000000003771	0	0	0	0	0	0
57	21	2	6	1	3	3	5	4	4	4	4	3	2	5	5	7	2	5	3	2	1	3	4	2	3	51	1	Beijing	000000000003771	0	0	0	0	0	0
58	21	2	7	3	3	3	5	4	4	4	4	3	2	6	5	8	2	5	3	2	1	3	4	2	3	7	1	Beijing	000000000003771	0	0	0	0	0	0
59	21	2	7	3	3	3	5	4	4	4	2	3	2	6	5	9	2	5	3	2	1	3	4	2	3	52	1	Beijing	000000000003771	1	1	0	0	0	0
60	21	2	4	3	3	3	5	4	4	3	4	3	2	5	4	8	2	5	3	2	1	3	4	2	3	53	1	Beijing	000000000003771	0	0	0	0	0	0
61	21	0	7	3	3	3	5	3	4	4	4	3	2	4	5	8	2	5	3	2	1	3	4	2	3	54	1	Beijing	000000000003771	0	0	1	0	0	0
62	21	2	7	3	3	3	5	4	4	4	4	3	2	6	5	7	2	5	3	2	1	3	4	2	3	48	1	Beijing	000000000003771	1	1	1	1	0	0
63	21	2	7	3	3	3	5	3	4	4	4	3	3	4	4	7	2	5	3	2	1	3	4	2	3	55	1	Beijing	000000000003771	0	0	0	0	0	0
64	21	2	8	3	3	4	5	4	4	2	4	3	2	5	5	8	2	5	3	2	1	3	4	2	3	56	1	Beijing	000000000003771	0	0	0	0	0	0
65	21	2	7	1	3	3	5	2	4	4	4	3	2	5	5	9	2	5	3	2	1	3	4	2	3	57	1	Beijing	000000000003771	0	0	0	0	0	0
66	21	2	7	3	3	3	5	4	4	4	4	3	2	6	5	8	2	5	3	2	1	3	4	2	3	7	1	Beijing	000000000003771	1	1	0	0	0	0
67	21	2	6	3	3	3	5	4	4	4	4	3	2	6	5	8	2	5	3	2	1	3	4	2	3	41	1	Beijing	000000000003771	0	0	0	0	0	0
68	21	2	7	3	2	2	5	4	4	4	4	3	2	6	5	8	2	5	3	2	1	3	4	2	3	58	1	Beijing	000000000003771	1	0	1	0	0	0
69	21	2	6	3	3	3	5	4	4	4	4	3	2	4	5	8	2	5	3	2	1	3	4	2	3	59	1	Beijing	000000000003771	0	0	0	0	0	0
70	21	2	7	3	3	3	5	4	4	4	4	3	2	6	5	8	2	6	3	2	1	3	4	2	3	60	1	Beijing	000000000003771	1	0	1	0	0	0
71	21	2	7	3	3	3	3	3	4	4	4	3	3	5	4	9	2	5	3	2	1	3	4	2	3	61	1	Beijing	000000000003771	1	0	0	0	0	0
72	21	2	7	3	3	3	5	4	4	4	4	3	2	6	4	8	2	5	3	2	1	3	4	2	3	26	1	Beijing	000000000003771	0	0	0	0	0	0
73	21	2	7	3	3	3	5	4	4	4	4	3	2	5	5	7	2	5	3	2	1	3	4	2	3	62	1	Beijing	000000000003771	1	1	0	0	0	0
74	21	2	7	3	3	3	5	4	4	4	4	3	2	5	5	7	2	5	3	2	1	3	4	2	3	62	1	Beijing	000000000003771	1	1	1	1	0	0
75	21	2	6	3	3	3	3	4	4	4	4	3	2	6	5	8	2	5	3	2	1	3	4	2	3	63	1	Beijing	000000000003771	0	0	0	0	0	0
76	21	2	7	3	3	3	5	4	4	4	4	3	2	4	5	8	2	5	3	2	1	3	4	2	3	64	1	Beijing	000000000003771	0	0	0	0	0	0
77	21	2	7	3	3	3	5	4	4	4	4	3	2	6	5	8	2	5	3	2	1	3	4	2	3	7	1	Beijing	000000000003771	0	0	0	0	0	0
78	21	3	4	3	2	3	3	4	4	4	2	1	2	3	1	2	2	5	2	2	1	2	4	2	3	65	205	T1	737777777760771	0	0	0	0	0	0
79	21	2	7	3	3	3	5	4	4	4	4	3	2	6	5	7	2	5	3	2	1	2	4	2	3	66	1	Beijing	000000000003771	0	0	0	0	0	0
80	21	2	7	3	2	3	5	4	4	4	4	3	2	5	5	9	2	5	3	2	1	3	4	2	3	67	1	Beijing	000000000003771	0	0	0	0	0	0
81	21	2	7	3	3	3	5	4	4	4	4	3	2	6	5	8	2	5	3	2	1	3	4	2	3	7	1	Beijing	000000000003771	0	0	0	0	0	0
82	21	2	7	3	2	3	5	4	4	4	4	3	2	5	5	8	2	5	3	2	2	3	4	2	3	68	1	Beijing	000000000003771	0	0	0	0	0	0
83	21	2	7	3	3	3	6	4	4	4	4	3	2	5	5	8	2	5	3	2	1	3	4	2	3	69	1	Beijing	000000000003771	0	0	0	0	0	0
84	21	2	7	1	3	3	5	4	4	3	4	3	2	5	7	8	2	5	3	2	1	3	4	3	3	70	1	Beijing	000000000003771	0	0	0	0	0	0
85	21	2	5	3	3	3	5	4	4	4	4	3	2	6	5	8	2	5	3	2	1	3	4	2	3	37	1	Beijing	000000000003771	0	0	0	0	0	0
86	21	2	7	3	3	3	5	4	4	3	4	5	2	5	5	8	2	5	3	2	1	3	4	2	3	71	1	Beijing	000000000003771	0	0	0	0	0	0
87	21	2	7	4	3	3	5	4	4	3	4	3	2	5	6	8	2	5	3	2	1	3	4	2	3	72	269	Beijing	000000000000771	0	0	0	0	0	0
88	21	2	5	3	3	3	5	4	4	1	4	3	2	7	4	9	2	5	3	2	1	3	4	2	3	73	1	Beijing	000000000003771	1	1	0	0	0	0
89	21	2	6	3	2	2	5	4	4	4	4	3	2	6	5	5	2	5	3	2	1	3	4	2	3	74	1	Beijing	000000000003771	0	0	0	0	0	0
91	21	2	7	3	3	3	5	4	4	4	4	3	2	4	5	8	2	5	3	2	1	3	4	2	3	64	1	Beijing	000000000003771	0	0	0	0	0	0
92	21	2	7	2	2	3	5	4	4	4	4	3	2	4	5	8	2	5	3	2	1	3	4	2	3	75	1	Beijing	000000000003771	0	0	0	0	0	0
93	21	2	7	4	3	3	5	3	4	4	4	3	2	4	6	8	2	5	2	2	1	5	4	2	3	76	1	Beijing	000000000003771	0	0	0	0	0	0
94	21	2	7	3	3	3	5	4	4	4	4	3	2	5	9	8	2	5	4	2	1	3	4	2	3	77	1	Beijing	000000000003771	0	1	0	0	0	0
95	21	2	7	3	3	3	5	4	4	4	4	3	2	6	4	8	2	5	3	2	1	3	4	2	3	26	1	Beijing	000000000003771	0	0	0	0	0	0
96	21	2	7	3	3	3	4	4	4	4	4	3	2	5	6	6	2	5	3	2	1	3	4	2	3	78	1	Beijing	000000000003771	0	1	0	0	0	0
99	21	2	7	3	3	3	5	4	4	4	4	3	2	5	5	8	2	5	3	2	1	3	4	2	3	28	1	Beijing	000000000003771	1	1	1	1	0	0
100	21	2	6	3	3	3	5	3	4	4	4	3	3	5	4	8	2	5	3	2	1	3	4	2	3	79	1	Beijing	000000000003771	0	0	0	0	0	0
101	21	2	7	3	3	3	5	4	4	4	4	3	2	6	5	7	2	5	3	2	1	3	4	2	3	48	1	Beijing	000000000003771	0	0	0	0	0	0
102	21	2	6	2	3	3	5	1	4	3	4	5	3	27	4	8	2	5	4	2	1	3	4	1	3	80	1	Beijing	000000000003771	0	0	0	0	0	0
103	21	4	6	3	3	3	5	4	4	4	4	3	2	6	5	8	2	5	3	2	1	3	4	2	3	81	1	Beijing	000000000003771	0	0	0	0	0	0
104	21	2	1	2	5	1	3	3	4	3	4	3	1	1	3	7	2	5	2	2	1	3	4	2	3	82	51	T1	777777777760700	1	1	0	1	0	0
105	21	2	7	3	3	3	5	4	5	4	4	3	2	5	5	8	2	5	3	2	1	3	4	2	3	83	1	Beijing	000000000003771	0	0	0	0	0	0
106	21	2	5	7	2	3	3	2	4	3	2	3	2	3	3	11	2	5	2	2	1	3	4	1	3	84	53	T1	777777777760771	0	0	0	0	0	0
107	21	2	7	4	3	3	5	4	4	4	4	3	2	6	5	8	2	5	3	2	1	3	4	2	3	27	1	Beijing	000000000003771	0	0	0	0	0	0
108	21	2	7	3	3	3	4	4	4	3	4	3	2	5	5	3	2	5	3	2	1	3	4	2	3	85	1	Beijing	000000000003771	0	0	0	0	0	0
109	21	0	7	3	3	3	7	4	4	4	4	3	2	5	5	8	2	5	3	2	1	3	4	2	3	86	941	Beijing	000000000003751	0	0	0	0	0	0
110	21	2	7	3	3	3	5	3	4	4	4	3	2	6	5	8	2	5	3	2	1	3	4	2	3	25	1	Beijing	000000000003771	0	0	0	0	0	0
111	21	2	7	1	3	3	5	4	4	4	4	3	2	5	5	3	2	5	3	2	1	3	4	2	3	87	1	Beijing	000000000003771	0	0	0	0	0	0
112	21	2	7	3	3	3	5	4	4	4	4	3	2	5	5	8	2	5	3	2	1	3	4	1	3	88	1	Beijing	000000000003771	0	0	0	0	0	0
113	31	2	6	3	3	3	5	4	4	4	4	3	2	5	5	8	2	5	3	2	1	3	4	2	3	89	1	Beijing	000000000003771	0	0	0	0	0	0
114	31	0	5	3	3	3	5	4	4	4	4	3	2	5	5	8	2	5	3	2	1	3	4	2	3	40	1	Beijing	000000000003771	1	1	0	0	0	0
115	31	2	6	3	3	3	5	4	4	3	4	3	2	5	5	8	2	5	3	2	1	3	4	2	3	90	1	Beijing	000000000003771	0	1	0	0	0	0
116	31	0	7	3	3	3	5	4	4	4	4	3	2	5	5	8	2	5	3	2	1	3	4	2	3	33	1	Beijing	000000000003771	0	0	0	0	0	0
117	31	2	7	3	3	3	5	4	4	4	4	3	2	6	5	7	2	5	2	2	1	3	4	2	3	91	1	Beijing	000000000003771	1	1	1	1	0	0
118	31	2	7	3	2	3	5	4	4	4	4	3	2	5	5	8	2	5	3	2	1	3	4	2	3	92	1	Beijing	000000000003771	0	0	0	0	0	0
119	31	2	7	3	3	3	6	2	4	4	4	3	2	6	5	6	2	5	3	2	1	3	4	2	3	93	1	Beijing	000000000003771	0	0	0	0	0	0
120	31	2	1	2	5	1	2	3	4	2	4	5	3	1	3	9	2	5	2	2	1	3	4	2	1	94	1077	Ambiguous:T4 T2	777777377760731	0	0	0	0	0	0
121	31	2	6	3	3	3	5	4	4	4	4	3	2	6	5	8	2	5	3	2	1	3	4	2	3	41	1	Beijing	000000000003771	0	0	0	0	0	0
122	31	2	7	4	3	3	5	4	4	4	4	3	2	7	7	8	2	5	3	2	1	3	4	2	3	95	1	Beijing	000000000003771	0	1	0	0	0	0
124	31	2	7	2	3	3	5	4	4	4	4	3	2	6	5	9	2	5	3	2	1	3	4	2	3	96	1	Beijing	000000000003771	1	1	0	1	0	0
125	31	2	7	3	3	3	5	4	4	4	4	4	4	5	6	8	2	5	3	2	1	3	4	2	3	97	1	Beijing	000000000003771	0	1	0	0	0	0
126	31	2	5	3	3	3	5	2	4	4	4	3	2	5	4	9	2	5	3	2	1	3	4	2	3	98	1	Beijing	000000000003771	0	1	0	0	0	0
127	31	3	2	2	2	2	3	3	4	3	2	1	2	2	1	8	2	5	2	2	1	2	4	2	3	99	52	T2	777777777760731	0	0	0	0	0	0
128	31	2	7	3	3	3	5	4	4	4	4	3	2	6	5	8	2	5	3	2	1	3	4	2	3	7	1	Beijing	000000000003771	0	0	0	0	0	0
129	31	2	7	3	3	3	1	4	4	4	4	3	4	7	3	10	2	5	3	2	1	3	4	2	3	100	190	Beijing	000000000003731	1	1	1	1	1	0
131	31	2	7	3	3	3	5	4	3	4	4	3	2	6	5	8	2	5	3	2	1	3	4	2	3	101	1	Beijing	000000000003771	0	1	0	0	0	0
132	31	2	7	2	3	3	5	4	4	4	4	3	2	5	7	9	2	5	3	2	1	3	4	2	3	102	1	Beijing	000000000003771	0	0	0	0	0	0
133	31	2	7	3	3	3	5	4	4	3	4	3	2	5	4	8	2	5	3	2	1	3	4	2	3	103	1	Beijing	000000000003771	0	0	0	0	0	0
135	31	2	7	3	3	3	5	2	4	4	4	3	4	5	4	8	2	5	3	2	1	3	4	2	3	104	1	Beijing	000000000003771	0	1	0	0	0	0
137	31	2	4	3	2	3	3	3	4	3	2	3	2	3	3	8	2	5	2	2	1	4	4	1	3	105	334	T1	577777777760771	0	0	0	0	0	0
138	31	2	7	3	3	3	5	4	4	4	4	3	2	4	5	9	2	5	2	2	1	3	4	2	3	106	1	Beijing	000000000003771	0	0	0	0	0	0
139	31	2	7	3	3	3	5	4	4	4	4	3	2	5	5	6	2	5	3	2	1	3	2	2	3	107	1	Beijing	000000000003771	0	0	0	0	0	0
140	31	2	6	3	3	3	5	4	4	4	4	3	2	6	5	8	2	5	3	2	1	3	4	2	3	41	1	Beijing	000000000003771	0	0	0	0	0	0
141	31	2	6	3	3	3	6	4	4	4	4	3	2	6	5	8	2	5	3	2	1	3	4	2	3	108	1	Beijing	000000000003771	0	0	0	0	0	0
142	31	2	7	3	3	3	4	4	4	3	4	3	2	5	6	8	2	5	3	2	1	3	4	2	3	109	1	Beijing	000000000003771	0	0	0	0	0	0
143	31	2	7	3	3	3	5	4	4	4	4	3	2	6	5	8	3	5	3	2	1	3	4	2	3	110	1	Beijing	000000000003771	0	0	0	0	0	0
144	31	2	7	3	2	3	5	4	4	4	4	3	2	6	5	8	2	5	3	2	1	3	4	2	3	111	1	Beijing	000000000003771	0	0	0	0	0	0
145	31	2	7	3	3	3	5	4	4	4	4	3	2	6	5	8	2	5	3	2	1	3	4	2	3	7	1	Beijing	000000000003771	0	0	0	0	0	0
146	31	2	7	3	3	2	5	4	4	4	4	3	2	5	5	8	2	5	3	2	1	3	4	2	3	112	1	Beijing	000000000003771	0	0	0	0	0	0
147	31	2	7	3	3	3	5	4	4	4	4	3	2	6	5	8	2	5	3	2	1	3	4	2	3	7	1	Beijing	000000000003771	0	0	0	0	0	0
148	31	2	7	1	3	3	5	4	4	4	4	3	2	5	5	8	2	5	3	2	1	3	4	2	3	113	1	Beijing	000000000003771	0	0	0	0	0	0
150	31	4	4	3	2	3	3	2	4	3	2	3	2	3	3	8	2	5	2	2	1	3	4	1	3	114	N.A.	N.A.	577737777760771	0	0	0	0	0	0
151	31	2	7	3	3	3	5	4	4	4	4	3	2	5	5	6	2	5	3	2	1	3	2	2	3	107	1	Beijing	000000000003771	0	0	0	0	0	0
152	31	2	7	3	3	3	5	4	4	4	4	2	2	6	5	11	2	5	3	2	1	3	4	2	3	115	1	Beijing	000000000003771	0	0	0	0	0	0
153	31	1	7	3	3	3	5	4	4	3	4	3	2	6	5	8	2	5	3	2	1	3	4	2	3	116	1	Beijing	000000000003771	0	1	0	0	0	0
154	31	2	7	4	1	3	5	4	4	4	4	3	4	6	4	7	2	5	3	2	1	3	4	2	3	117	1	Beijing	000000000003771	0	1	0	0	0	0
155	31	2	6	2	2	3	5	4	4	4	4	3	2	6	5	8	2	5	3	2	1	3	4	2	3	118	1	Beijing	000000000003771	0	0	0	0	0	0
156	31	2	7	4	1	3	5	4	4	4	4	3	4	6	4	7	2	5	3	2	1	3	4	2	3	117	1	Beijing	000000000003771	0	1	0	0	1	0
157	31	2	6	3	2	3	5	4	4	3	4	2	2	5	5	8	2	5	3	2	1	3	4	2	3	119	1	Beijing	000000000003771	0	0	0	0	0	0
158	31	2	7	3	3	3	5	2	4	4	4	3	2	5	5	6	2	5	3	2	1	3	4	2	3	120	1	Beijing	000000000003771	0	0	0	0	0	0
159	31	2	7	3	3	3	5	4	4	4	4	3	2	6	5	8	2	5	3	2	1	3	4	2	3	7	541	Beijing	000000000003711	0	0	0	0	0	0
160	31	2	7	3	3	3	5	4	4	4	4	3	2	6	5	9	2	5	3	2	1	3	4	2	3	13	1	Beijing	000000000003771	0	1	0	0	0	0
161	31	2	7	3	3	3	5	4	4	4	4	3	2	4	5	8	2	5	3	2	1	3	4	2	3	64	190	Beijing	000000000003731	0	0	0	0	0	0
163	31	2	5	5	2	3	3	2	4	2	2	3	2	2	3	5	2	5	2	2	1	3	4	1	3	121	N.A.	N.A.	577775777760771	0	0	0	0	0	0
164	31	2	5	3	3	3	4	2	4	4	4	3	2	7	4	9	2	5	3	2	1	2	4	2	3	122	1	Beijing	000000000003771	0	0	0	0	0	0
165	31	2	7	2	3	2	5	4	4	4	4	3	2	5	5	8	2	5	3	2	1	3	4	2	3	123	1	Beijing	000000000003771	0	0	0	0	0	0
167	31	2	7	3	2	4	5	4	4	4	4	3	2	5	5	8	2	5	3	2	1	3	4	2	3	124	1	Beijing	000000000003771	0	0	0	0	0	0
168	31	2	7	3	3	3	4	4	4	4	4	3	2	6	6	6	2	5	3	2	1	3	4	2	3	125	1	Beijing	000000000003771	0	0	0	0	0	0
169	31	2	7	3	3	3	5	4	4	4	4	3	2	5	5	8	2	5	3	2	1	3	4	2	3	28	1	Beijing	000000000003771	1	1	0	0	0	0
170	31	0	7	3	3	3	5	4	4	4	4	3	2	5	5	8	2	5	3	2	1	3	4	2	3	33	1	Beijing	000000000003771	0	0	0	0	0	0
171	31	0	7	3	3	3	5	4	4	4	4	3	2	5	5	8	2	5	3	2	1	3	4	2	3	33	1	Beijing	000000000003771	0	0	0	0	0	0
172	31	2	7	3	3	3	5	4	4	4	4	5	4	6	6	8	2	5	3	2	1	3	4	2	3	126	265	Beijing	000000000003371	0	0	0	0	0	1
173	31	3	5	2	2	2	3	4	4	3	2	1	2	3	1	8	2	5	2	2	1	2	4	2	3	127	52	T2	777777777760731	0	1	0	0	0	0
174	31	2	7	3	3	3	5	2	4	4	4	3	2	6	5	8	2	5	3	2	1	3	4	2	3	128	1	Beijing	000000000003771	0	0	0	0	0	0
175	31	2	6	3	3	3	5	4	4	3	4	3	2	5	5	8	2	5	3	2	1	3	4	2	3	90	1	Beijing	000000000003771	0	0	0	0	0	0
176	32	2	5	3	3	3	5	5	4	4	4	4	2	5	4	5	2	5	3	2	1	3	4	2	3	129	1	Beijing	000000000003771	0	1	0	0	0	0
177	32	2	7	3	3	4	5	3	4	4	4	3	2	2	4	11	2	5	3	2	1	3	4	2	3	130	1	Beijing	000000000003771	0	0	0	0	0	0
178	32	2	7	3	2	3	5	6	4	4	4	2	2	6	5	8	2	5	3	2	1	3	4	2	3	131	1	Beijing	000000000003771	0	0	0	0	0	0
179	32	4	5	2	2	3	3	2	4	4	2	1	2	5	1	6	2	5	2	2	1	2	4	2	3	132	N.A.	N.A.	717777777760731	0	0	0	1	0	0
180	32	2	7	3	3	3	5	4	4	4	4	3	2	7	5	8	2	5	3	2	1	3	4	2	3	133	54	Manu2	777777777763771	1	1	0	1	0	0
181	32	2	7	3	3	3	5	4	4	4	4	3	2	4	5	8	2	5	3	2	1	3	4	2	3	64	1	Beijing	000000000003771	1	1	0	1	0	0
182	32	2	7	3	2	3	5	5	4	4	4	3	2	6	5	8	2	5	3	2	1	3	4	2	3	134	1	Beijing	000000000003771	0	1	0	0	0	0
183	32	2	7	3	3	3	5	4	4	3	4	3	2	5	6	8	2	5	3	2	2	3	4	2	3	135	1	Beijing	000000000003771	0	0	0	0	0	0
184	32	2	5	2	3	3	5	4	4	4	4	3	2	5	4	6	2	5	4	2	1	2	4	2	3	136	1	Beijing	000000000003771	1	1	0	0	0	0
185	32	2	7	3	3	3	5	5	4	4	4	3	5	6	4	8	2	5	3	2	1	3	4	2	3	137	1	Beijing	000000000003771	0	0	0	0	0	0
186	32	2	7	3	3	3	5	4	4	4	4	3	2	4	5	5	2	5	3	2	1	3	4	2	3	138	1	Beijing	000000000003771	0	0	0	0	0	0
187	32	2	7	3	3	3	4	3	4	4	4	3	2	6	5	8	2	5	3	2	1	3	2	2	3	139	1	Beijing	000000000003771	1	0	0	0	0	0
190	32	2	7	3	3	3	5	4	4	4	4	3	2	5	4	8	2	5	3	2	1	3	4	2	3	140	1	Beijing	000000000003771	0	0	0	0	0	0
191	32	2	7	3	3	3	5	4	4	4	4	3	2	7	5	8	2	5	3	2	1	3	4	2	3	133	1	Beijing	000000000003771	1	0	0	1	0	0
192	32	2	7	1	3	3	5	3	4	4	4	3	3	6	4	9	2	5	3	2	1	3	4	2	3	141	1	Beijing	000000000003771	0	0	0	0	0	0
193	32	2	7	1	3	3	5	3	4	4	4	3	3	6	4	9	2	5	3	2	1	3	4	2	3	141	1	Beijing	000000000003771	0	1	0	0	0	0
194	32	2	7	3	3	3	5	4	4	4	4	3	2	4	5	8	2	5	3	2	1	3	4	2	3	64	190	Beijing	000000000003731	0	1	0	0	0	0
196	32	0	7	4	3	3	5	4	4	4	4	3	2	5	5	4	2	5	3	2	1	3	4	2	3	142	1	Beijing	000000000003771	0	0	0	0	0	0
197	32	2	7	3	2	3	5	5	4	4	4	3	2	6	5	8	2	5	3	2	1	3	4	2	3	134	1	Beijing	000000000003771	0	0	0	0	0	0
198	32	2	8	3	3	3	5	4	4	4	4	3	2	6	5	8	2	5	3	2	1	2	4	2	3	143	1	Beijing	000000000003771	0	0	0	0	0	0
199	32	2	7	3	3	3	6	4	4	4	4	3	2	6	5	7	2	5	3	2	1	3	4	2	3	144	1	Beijing	000000000003771	0	0	0	0	0	0
200	32	2	6	3	3	3	5	3	4	4	2	3	4	4	4	8	2	5	3	2	1	3	4	2	3	145	1	Beijing	000000000003771	1	0	0	0	0	0
201	32	2	7	3	3	3	5	4	4	4	4	3	2	6	5	7	2	5	3	2	1	3	4	2	3	48	1	Beijing	000000000003771	0	0	0	0	0	0
202	32	2	6	3	2	3	5	4	4	4	4	3	2	6	4	9	2	5	3	2	1	3	4	2	3	146	1	Beijing	000000000003771	0	0	0	0	0	0
203	32	2	7	3	3	3	5	4	4	4	4	3	2	5	9	8	2	5	3	2	1	3	4	2	3	147	1	Beijing	000000000003771	0	0	0	0	0	0
204	32	2	7	3	3	3	5	4	4	4	4	3	2	5	9	8	2	5	3	2	1	3	4	2	3	147	1	Beijing	000000000003771	0	0	0	0	0	0
205	32	2	7	3	2	3	4	1	4	4	4	3	4	4	4	8	2	5	3	2	1	3	4	2	3	148	1	Beijing	000000000003771	0	0	0	0	0	0
206	32	2	4	1	2	3	3	2	4	3	2	3	2	2	3	8	2	5	2	2	1	3	4	1	3	149	334	T1	577777777760771	0	1	0	0	0	0
207	32	2	8	3	3	3	5	4	4	4	4	3	2	6	5	8.5	2	5	3	2	1	3	4	2	3	150	1	Beijing	000000000003771	1	1	0	1	0	0
208	32	1	8	3	2	3	5	4	4	4	2	3	2	6	5	8	2	6	3	2	1	3	4	2	3	151	1	Beijing	000000000003771	0	0	0	0	0	0
211	32	2	7	3	3	3	5	4	4	3	4	3	2	5	6	8	2	5	3	2	1	3	4	2	3	152	1	Beijing	000000000003771	0	0	0	0	0	0
213	32	2	1	2	5	1	3	3	4	3	4	3	2	1	3	7	2	5	2	2	1	3	4	2	3	153	N.A.	N.A.	777777777740000	0	0	0	0	0	0
214	32	2	7	3	1	3	4	4	4	4	4	3	4	6	4	9	2	5	3	2	1	3	4	2	3	154	1	Beijing	000000000003771	0	0	0	0	0	0
215	32	2	7	3	3	3	5	4	4	4	4	3	2	6	5	8.5	2	5	3	2	1	3	4	2	3	13	1	Beijing	000000000003771	0	0	0	1	0	0
216	32	2	5	3	3	3	4	4	4	4	4	4	2	6	4	8	2	5	3	2	1	3	4	2	3	155	1	Beijing	000000000003771	0	0	0	0	0	0
217	32	2	5	3	3	3	5	4	4	4	4	3	2	7	4	9	2	5	4	2	1	3	4	2	3	156	1	Beijing	000000000003771	1	0	0	0	0	0
218	32	2	7	3	2	2	3	2	4	4	4	3	2	6	5	1	2	5	3	2	1	3	3	1	3	157	2597	Manu3	777777777730771	0	0	0	0	0	0
219	32	2	5	3	2	2	3	3	4	1	2	3	2	3	2	7	2	5	2	2	1	3	4	1	3	158	52	T2	777777777760731	1	0	0	1	0	0
220	32	2	5	3	2	2	3	3	4	1	2	3	2	3	2	7	2	5	2	2	1	3	4	1	3	158	334	T1	577777777760771	1	1	1	1	0	0
221	32	2	6	3	3	3	5	3	4	2	4	3	3	5	4	9	2	5	3	2	1	3	4	2	3	159	1	Beijing	000000000003771	1	0	0	0	0	0
222	32	2	7	3	3	3	5	2	4	3	4	3	2	6	5	8	2	5	3	2	1	3	4	2	2	160	1	Beijing	000000000003771	0	1	0	0	0	0
223	32	2	7	3	2	2	3	4	4	4	4	3	2	4	5	8	2	5	3	2	1	3	4	2	3	161	1	Beijing	000000000003771	1	1	1	0	0	0
225	32	2	7	3	3	3	5	4	4	4	4	3	2	3	5	8	2	5	3	2	1	3	4	2	3	162	1	Beijing	000000000003771	0	0	0	0	0	0
226	32	2	7	3	2	3	4	4	4	4	4	3	2	3	5	8	2	5	3	2	1	3	4	2	3	163	1	Beijing	000000000003771	1	1	0	1	0	0
227	32	2	7	3	3	3	5	3	4	4	4	3	2	6	4	9	2	5	3	2	1	3	5	2	3	164	250	Beijing	000000000000371	1	1	0	1	1	0
228	32	2	9	3	3	3	5	5	4	4	4	3	2	6	4	8	2	5	3	2	1	3	4	2	3	165	1	Beijing	000000000003771	0	0	0	0	0	0
229	33	2	4	3	3	3	5	4	4	4	4	3	2	6	5	7	2	5	3	2	1	3	4	2	3	166	1	Beijing	000000000003771	0	0	0	0	0	0
232	33	2	7	3	3	3	6	4	4	4	4	3	2	6	5	7	2	5	3	2	1	3	4	2	3	144	1	Beijing	000000000003771	1	1	0	1	0	0
236	33	2	6	3	3	3	5	3	4	4	4	4	3	6	4	6	2	5	3	2	1	3	4	2	3	167	1	Beijing	000000000003771	1	0	1	1	0	0
237	33	2	7	3	3	3	5	4	4	4	4	3	2	5	5	8	2	5	3	2	1	3	4	2	3	28	1	Beijing	000000000003771	0	0	0	0	0	0
238	33	2	7	3	3	3	5	2	4	4	4	3	2	5	5	8	2	5	3	2	1	3	4	1	4	168	1	Beijing	000000000003771	0	0	0	0	0	0
239	33	2	6	3	4	3	5	4	4	4	4	3	2	6	5	9	2	5	3	2	1	3	4	2	3	169	1	Beijing	000000000003771	1	1	1	1	1	1
240	33	2	7	4	3	3	5	4	4	4	4	3	2	5	5	8	2	5	3	2	1	3	4	2	3	170	1	Beijing	000000000003771	0	1	1	0	0	0
241	33	2	7	3	3	4	5	4	4	4	4	3	2	6	5	7	2	5	3	2	1	3	4	2	3	171	1	Beijing	000000000003771	0	0	0	0	0	0
242	33	2	5	3	2	3	3	2	4	3	2	3	2	3	3	7	2	5	2	2	1	3	3	1	3	172	53	T1	777777777760771	0	0	0	0	0	0
243	33	2	7	4	3	3	5	4	4	4	4	3	2	5	5	8	2	5	3	2	1	3	4	2	3	170	1	Beijing	000000000003771	0	0	0	0	0	0
245	33	2	5	1	2	3	3	2	4	3	2	3	2	2	3	7	2	5	2	2	1	3	4	1	3	173	N.A.	N.A.	777777770760771	0	0	0	0	0	0
247	33	2	7	4	3	3	5	4	4	4	4	3	2	5	5	8	2	6	3	2	1	3	4	2	4	174	1	Beijing	000000000003771	1	1	0	0	0	0
249	33	2	5	1	2	3	3	2	4	3	2	3	2	3	3	4	2	5	2	2	1	3	4	1	3	175	N.A.	N.A.	577777377760771	1	0	0	0	0	0
250	33	2	7	4	3	3	5	4	4	4	4	3	2	4	5	8	2	5	3	2	1	5	4	2	3	176	1	Beijing	000000000003771	0	0	0	0	0	0
251	33	2	7	3	3	3	5	3	5	4	4	3	2	4	5	8	2	5	3	2	1	3	4	2	3	177	1	Beijing	000000000003771	1	0	0	0	0	0
252	33	2	7	3	3	3	5	4	4	4	4	3	2	5	5	8	2	5	3	2	1	3	4	2	3	28	1	Beijing	000000000003771	0	0	0	0	0	0
253	33	2	7	3	3	3	5	3	5	4	4	3	2	4	5	8	2	5	3	2	1	3	4	2	3	177	1	Beijing	000000000003771	1	0	0	1	0	0
255	33	2	7	3	3	3	6	4	4	4	4	3	2	6	5	7	2	5	3	2	1	3	4	2	3	144	1	Beijing	000000000003771	0	0	0	0	0	0
256	33	2	7	3	3	3	5	4	4	4	4	3	2	6	6	8	2	5	3	2	1	3	4	2	3	178	1	Beijing	000000000003771	0	0	0	0	0	0
257	33	2	7	3	3	3	5	4	4	4	4	3	2	5	5	8	2	5	3	2	1	3	4	2	3	28	1	Beijing	000000000003771	0	0	0	0	0	0
258	33	2	7	3	3	3	5	4	4	4	4	3	2	4	5	8	2	5	3	2	1	3	4	2	3	64	1	Beijing	000000000003771	0	0	0	0	0	0
259	33	2	7	3	3	3	5	3	4	4	4	3	2	5	5	8	2	5	3	2	1	4	4	2	3	179	1	Beijing	000000000003771	1	1	0	1	0	0
260	33	0	7	3	3	3	5	4	4	4	4	3	2	5	6	8	2	5	3	2	1	3	4	2	3	180	1	Beijing	000000000003771	0	1	0	0	0	0
261	33	2	7	3	3	3	5	4	4	5	4	3	2	6	5	8	2	5	2	2	1	3	4	2	3	181	1	Beijing	000000000003771	1	0	0	0	0	0
262	33	2	5	3	3	3	5	4	4	4	4	3	2	7	4	9	2	5	4	2	1	3	4	2	3	156	1	Beijing	000000000003771	0	0	0	0	0	0
263	33	2	6	3	3	2	5	4	4	4	4	3	2	6	7	7	2	5	5	2	1	3	4	2	3	182	1	Beijing	000000000003771	0	0	0	0	0	0
264	33	2	7	3	3	3	4	4	4	4	4	3	2	5	5	8	2	5	3	2	1	3	4	2	3	46	1	Beijing	000000000003771	1	1	0	0	0	0
265	33	2	5	1	2	3	3	2	4	3	2	3	2	2	3	7	2	5	2	2	1	3	4	1	3	173	N.A.	N.A.	777777770760771	0	0	0	0	0	0
266	33	2	7	1	3	3	5	4	4	4	4	3	2	5	5	9	2	5	3	2	1	3	4	2	3	183	1	Beijing	000000000003771	0	0	0	0	0	0
267	33	2	7	3	3	3	4	4	4	4	4	3	2	6	4	8	2	5	3	2	1	3	4	2	3	184	1	Beijing	000000000003771	0	0	0	0	0	0
268	33	2	5	3	3	3	5	4	4	4	4	3	2	7	4	9	2	5	4	2	1	3	4	2	3	156	1	Beijing	000000000003771	0	0	0	0	0	0
269	33	2	7	3	3	3	5	1	5	4	4	3	3	3	6	4	2	5	3	2	1	3	4	2	3	185	1	Beijing	000000000003771	1	1	0	1	1	1
270	33	2	7	1	3	3	5	4	4	4	4	3	2	5	5	8	2	5	3	2	1	4	4	2	3	186	1	Beijing	000000000003771	1	1	1	1	0	0
272	33	2	7	1	3	3	5	4	4	4	4	3	2	5	5	8	2	5	3	2	1	3	4	2	3	113	1	Beijing	000000000003771	1	1	0	1	0	0
273	33	2	7	3	3	3	5	4	4	4	4	3	2	5	5	9	2	5	3	2	1	3	4	2	3	187	1	Beijing	000000000003771	0	0	0	0	0	0
274	33	2	7	3	3	3	5	4	4	4	4	3	2	5	5	8	2	5	3	2	1	3	4	2	3	28	1	Beijing	000000000003771	0	1	0	0	0	0
275	33	0	7	3	3	3	5	4	4	4	4	3	2	5	5	8	2	5	3	2	1	4	4	2	3	188	1	Beijing	000000000003771	1	0	1	1	0	0
276	33	2	7	3	2	3	5	4	4	5	4	3	2	6	5	8	2	5	2	2	1	3	4	2	3	189	1	Beijing	000000000003771	1	1	0	0	0	0
277	33	2	7	3	3	3	5	4	4	4	4	3	2	5	5	8	2	5	3	2	1	3	4	2	3	28	1	Beijing	000000000003771	0	0	0	0	0	0
278	33	2	7	3	3	3	5	4	4	4	4	3	2	6	5	7	2	5	3	2	1	3	4	2	3	48	1	Beijing	000000000003771	0	0	0	0	0	0
279	33	2	7	3	3	3	5	4	4	4	4	3	2	6	5	7	2	5	3	2	1	3	4	2	3	48	1	Beijing	000000000003771	0	0	0	0	0	0
280	33	2	7	3	3	3	5	4	4	4	4	3	2	5	5	8	2	5	3	2	1	3	4	2	3	28	1	Beijing	000000000003771	0	1	0	0	0	0
281	33	2	5	3	3	3	5	4	4	4	4	3	2	6	5	11	2	5	3	2	1	3	4	2	3	190	1	Beijing	000000000003771	0	0	0	0	0	0
282	33	2	5	3	3	3	5	4	4	4	4	3	2	6	5	11	2	5	3	2	1	3	4	2	3	190	1	Beijing	000000000003771	0	0	0	0	0	0
283	33	2	7	3	3	3	5	3	4	4	4	3	2	4	3	8	2	5	3	2	1	3	4	2	3	191	1	Beijing	000000000003771	1	0	1	1	0	0
284	33	2	7	3	3	3	5	4	4	4	4	3	2	6	5	8	2	5	3	2	1	3	4	2	3	7	1	Beijing	000000000003771	0	0	0	0	0	0
285	33	2	5	3	2	3	3	2	2	3	2	3	2	3	3	7	2	5	2	2	1	3	4	1	3	192	54	Manu2	777777777763771	0	0	0	0	0	0
286	33	2	7	3	3	3	5	4	4	4	4	3	2	6	5	8	2	5	3	2	1	3	4	2	3	7	1	Beijing	000000000003771	0	0	1	0	0	1
287	33	2	7	3	3	3	5	4	4	4	4	3	2	6	5	7	2	5	3	2	1	3	4	2	3	48	1	Beijing	000000000003771	0	0	0	0	0	0
289	41	2	7	3	2	3	5	4	4	4	4	3	2	5	5	8	2	5	3	2	1	3	4	2	3	92	1	Beijing	000000000003771	0	0	0	0	0	0
290	41	2	7	3	3	3	5	4	4	4	4	3	2	5	5	8	2	5	3	2	1	3	4	2	3	28	1	Beijing	000000000003771	0	1	0	0	0	0
291	41	2	9	3	3	3	6	4	4	4	4	3	2	4	5	8	2	5	3	2	1	3	5	2	3	193	1	Beijing	000000000003771	0	1	0	0	0	0
292	41	2	7	3	2	3	5	4	4	4	4	3	2	5	5	8	2	5	3	2	1	3	4	2	3	92	1	Beijing	000000000003771	1	1	0	0	1	0
293	41	2	8	3	3	3	4.5	4	4	4	4	3	2	5	5	8	2	5	3	2	1	3	2	2	3	194	53	T1	777777777760771	1	1	1	1	1	1
294	41	2	7	3	3	3	5	4	4	3	4	3	2	5	5	8	2	5	3	2	1	3	4	2	3	195	1	Beijing	000000000003771	0	0	1	0	0	0
295	41	2	7	4	3	3	5	4	4	4	4	3	2	5	8	3	2	5	3	2	1	3	4	2	3	196	1	Beijing	000000000003771	0	1	1	0	0	0
296	41	2	7	3	3	3	5	4	4	4	4	3	2	5	5	8	2	5	3	2	1	3	4	2	3	28	1	Beijing	000000000003771	1	1	0	1	0	1
297	41	2	5	3	3	3	5	4	4	4	4	3	2	6	5	8	2	5	3	2	1	3	4	2	3	37	1	Beijing	000000000003771	1	1	1	1	0	1
298	41	2	6	2	3	4	5	4	4	4	4	3	4	4	4	8	2	7	2	2	1	3	4	2	3	197	1	Beijing	000000000003771	0	0	0	0	0	0
300	41	2	4	4	3	3	5	4	4	4	4	3	2	5	5	8	2	5	3	2	1	3	4	2	3	198	1	Beijing	000000000003771	1	0	1	1	0	1
301	41	2	6	2	3	4	5	4	4	4	4	3	4	4	4	8	2	7	2	2	1	3	4	2	3	197	1	Beijing	000000000003771	0	0	0	0	0	0
302	41	2	7	3	2	3	5	4	4	4	4	3	2	5	5	8	2	5	3	2	1	3	4	2	3	92	1	Beijing	000000000003771	0	0	0	0	0	0
303	41	2	7	3	3	3	5	4	4	3	4	3	2	5	5	8	2	5	3	2	1	3	4	2	3	195	1	Beijing	000000000003771	0	0	0	0	0	0
304	41	2	1	2	5	1	3	3	4	3	4	3	3	1	2	5	2	5	2	2	1	3	4	2	3	199	498	T1	777677777760771	0	1	0	0	0	0
305	41	2	7	3	1	3	5	4	4	3	3	3	4	7	3	8	2	5	3	2	1	3	4	2	3	200	1	Beijing	000000000003771	0	1	0	0	0	0
306	41	2	7	3	3	3	5	4	4	4	4	3	2	5	5	8	2	5	3	1	0	3	4	2	3	201	190	Beijing	000000000003731	0	0	0	1	0	0
307	41	2	5	3	2	3	3	2	4	3	2	3	2	2	3	8	2	5	2	2	1	3	4	1	4	202	78	T	777777777760711	1	1	1	1	0	1
308	41	2	5	3	3	3	5	4	4	4	4	3	2	6	5	8	2	5	3	2	1	3	4	2	3	37	1	Beijing	000000000003771	1	1	0	1	0	1
309	41	2	7	3	3	3	4	4	4	4	4	3	2	6	5	7	2	5	3	2	1	3	4	2	3	203	1	Beijing	000000000003771	0	0	0	0	0	0
310	41	2	7	3	2	3	5	4	4	4	4	3	2	5	5	8	2	5	3	2	1	3	4	2	3	92	1	Beijing	000000000003771	0	0	0	0	0	0
311	41	2	1	2	5	1	3	3	4	3	4	3	3	1	3	7	2	5	2	2	1	3	4	2	3	204	53	T1	777777777760771	0	1	0	0	0	0
312	41	2	6	3	3	3	5	3	4	2	4	3	3	2	4	9	2	5	3	2	1	3	4	2	3	205	1	Beijing	000000000003771	0	0	0	0	0	0
313	41	2	5	3	2	3	3	2	4	3	2	3	2	2	3	8	2	5	2	2	1	3	4	1	3	206	N.A.	N.A.	577737777760731	0	1	0	0	0	0
315	41	2	5	3	2	3	3	2	4	3	2	4	2	3	3	7	2	5	2	2	1	3	4	1	2	207	N.A.	N.A.	577737777760771	0	0	0	0	0	0
317	41	2	7	3	3	3	5	4	4	4	4	3	2	5	7	8	2	5	3	2	1	3	4	2	3	208	1	Beijing	000000000003771	0	1	0	0	0	0
318	41	2	6	3	3	3	5	3	4	2	4	3	3	2	4	9	2	5	3	2	1	3	4	2	3	205	1	Beijing	000000000003771	0	0	0	0	0	0
319	41	2	7	3	3	3	5	4	4	3	4	3	2	5	5	8	2	5	2	2	1	3	4	2	3	209	1	Beijing	000000000003771	0	0	0	0	0	0
320	41	2	7	3	3	3	5	4	4	4	4	3	2	4	5	7	2	5	3	2	1	3	4	2	3	210	1	Beijing	000000000003771	1	1	0	0	0	0
322	41	2	7	3	3	3	5	4	4	4	4	3	2	5	5	8	2	5	3	2	1	3	4	2	3	28	1	Beijing	000000000003771	1	1	1	1	1	1
323	41	2	5	3	2	3	3	2	4	3	2	3	2	2	3	8	2	5	2	2	1	3	4	1	4	202	78	T	777777777760711	1	0	1	1	0	1
324	41	2	4	4	3	3	5	4	4	4	4	3	2	5	5	8	2	5	3	2	1	3	4	2	3	198	1	Beijing	000000000003771	1	1	1	1	1	1
325	41	2	7	3	3	3	5	4	4	4	4	3	2	5	5	8	2	5	3	2	1	3	4	2	3	28	1	Beijing	000000000003771	1	1	1	1	0	1
327	41	2	7	4	3	3	5	4	4	3	4	3	2	5	5	8	2	5	5	2	1	3	4	2	3	211	1	Beijing	000000000003771	1	0	0	0	0	0
328	41	2	5	3	2	3	2	2	4	2	2	3	2	3	3	8	2	5	2	2	1	3	4	1	3	212	N.A.	N.A.	577737777760771	0	0	0	0	0	0
329	41	2	4	4	3	3	5	4	4	4	4	3	2	6	5	8	2	5	3	2	1	3	4	2	3	213	1	Beijing	000000000003771	1	1	1	1	0	1
330	41	2	7	3	2	3	5	4	4	4	4	3	2	5	5	8	2	5	3	2	1	3	4	2	3	92	1	Beijing	000000000003771	0	0	0	0	0	0
331	41	2	7	3	3	3	5	4	4	4	4	4	2	6	4	8	2	5	3	2	1	3	4	2	3	214	1	Beijing	000000000003771	0	0	0	0	0	0
332	41	2	5	3	2	3	2	2	4	2	2	3	2	3	3	8	2	5	2	2	1	3	4	1	3	212	N.A.	N.A.	577737777760771	0	1	0	0	1	0
335	41	2	7	3	3	3	5	4	4	4	4	3	2	5	5	8	2	5	3	2	1	3	4	2	3	28	1	Beijing	000000000003771	0	1	0	0	0	0
336	41	2	7	3	3	3	5	4	4	4	4	3	2	5	5	8	2	5	3	2	1	3	4	2	3	28	1	Beijing	000000000003771	1	1	1	1	1	1
337	41	2	7	3	3	3	5	4	4	4	4	3	2	5	5	8	2	5	3	2	1	3	4	2	3	28	1	Beijing	000000000003771	0	1	1	0	0	0
338	41	0	7	3	3	3	5	4	4	4	4	3	2	5	5	8	2	5	3	2	1	3	4	2	3	33	190	Beijing	000000000003731	0	0	1	0	0	0
339	41	2	1	2	5	1	3	3	4	3	4	3	3	1	2	5	2	5	2	2	1	3	4	2	3	199	498	T1	777677777760771	0	0	0	0	0	0
340	41	2	7	3	3	3	5	4	4	4	4	3	2	6	5	3.5	2	5	3	2	1	3	4	2	3	215	1	Beijing	000000000003771	1	1	0	1	0	0
342	42	2	3	1	2	3	5	3	4	4	4	8	4	7	4	8	2	5	3	2	1	4	4	2	3	216	1	Beijing	000000000003771	0	0	0	1	0	0
343	42	2	7	3	3	3	5	4	4	4	4	3	2	5	5	8	2	5	3	2	1	3	4	2	3	28	1	Beijing	000000000003771	1	1	1	1	1	1
346	42	2	7	3	3	3	4	4	4	4	4	3	2	6	5	8	2	7	3	2	1	3	4	3	3	217	1	Beijing	000000000003771	1	1	1	1	0	0
348	42	2	7	3	3	3	5	4	4	4	4	3	2	5	5	8	2	5	3	2	1	3	4	2	3	28	1	Beijing	000000000003771	0	0	0	0	0	0
350	42	2	7	3	3	3	5	4	4	4	4	3	2	6	5	6	2	5	3	2	1	3	4	2	3	10	1	Beijing	000000000003771	0	0	0	0	0	0
351	42	2	5	3	2	3	4	2	4	3	2	3	3	3	3	6	2	5	2	2	1	3	4	1	3	218	53	T1	777777777760771	0	0	0	0	0	0
352	42	2	7	3	3	3	5	2	4	4	4	3	2	6	5	8	2	5	3	2	1	3	4	2	3	128	1	Beijing	000000000003771	1	1	1	1	0	0
353	42	2	7	3	3	3	4	3	4	4	4	3	2	6	5	8	2	5	3	2	1	3	4	2	3	219	1	Beijing	000000000003771	0	1	1	0	0	0
354	42	2	7	3	3	3	5	4	4	4	4	3	2	3	5	8	2	5	3	2	1	1	4	2	3	220	1	Beijing	000000000003771	0	0	0	0	0	0
355	42	2	4	4	2	2	3	2	4	3	2	3	2	3	3	6.5	2	5	2	2	1	2	2	1	3	221	1302	T2	577777777760731	0	0	0	0	0	0
356	42	0	7	4	3	3	5	4	4	4	4	3	2	5	5	8	2	5	3	2	1	3	4	2	3	222	1	Beijing	000000000003771	0	0	0	0	0	0
358	42	2	7	3	3	3	5	4	4	4	4	3	2	6	5	5	2	5	3	2	1	3	4	2	3	223	1	Beijing	000000000003771	0	0	0	0	0	0
359	42	2	7	3	3	3	5	4	4	4	4	3	2	6	5	8	2	5	3	2	1	3	4	2	3	7	1	Beijing	000000000003771	0	0	0	0	0	0
361	42	2	7	3	3	3	5	2	4	4	4	3	4	6	3	7	2	5	3	2	1	3	4	2	3	224	1	Beijing	000000000003771	0	0	0	0	0	0
362	42	2	7	3	3	3	5	4	4	4	4	3	2	6	5	8	2	5	3	2	1	3	2	2	3	225	190	Beijing	000000000003731	0	0	0	0	0	0
363	42	2	7	3	3	3	5	4	4	4	4	3	2	7	5	8	2	5	3	2	1	3	4	2	3	133	1	Beijing	000000000003771	1	1	0	0	0	0
364	42	2	7	2	3	3	5	4	4	4	4	3	2	5	5	8	2	5	3	2	1	3	4	2	3	226	1	Beijing	000000000003771	1	0	0	0	0	0
365	42	2	7	3	3	3	6	4	4	4	4	3	2	6	5	7	2	5	3	2	1	3	4	2	3	144	1	Beijing	000000000003771	0	0	0	0	0	0
366	42	2	7	3	3	3	5	4	4	4	4	3	2	6	5	8	2	5	3	2	1	3	4	2	3	7	1	Beijing	000000000003771	0	0	0	0	0	0
367	42	2	7	3	3	3	5	5	4	4	4	3	2	6	5	8	2	5	3	2	1	3	4	2	3	227	1	Beijing	000000000003771	0	0	1	0	0	0
368	42	2	7	3	3	2	6	4	4	4	4	3	2	5	5	8	2	5	3	2	1	3	4	2	3	228	1	Beijing	000000000003771	0	1	0	0	0	0
369	42	2	7	3	3	3	5	4	4	4	4	4	2	6	5	8	2	5	3	2	1	3	5	2	3	229	269	Beijing	000000000000771	0	0	0	0	0	0
370	42	2	7	3	3	2	5	3	4	4	4	4	2	5	4	8	2	5	4	2	1	3	4	2	3	230	1	Beijing	000000000003771	0	1	0	0	0	0
371	42	0	7	4	3	3	5	4	4	4	4	3	2	5	5	8	2	5	3	2	1	3	4	2	3	222	1	Beijing	000000000003771	0	0	1	0	0	0
372	42	2	6	3	3	3	5	3	4	4	4	3	3	4	4	8	2	5	3	2	1	3	4	2	3	231	1	Beijing	000000000003771	0	1	0	0	0	0
373	42	2	7	3	3	3	5	4	4	4	4	3	2	6	5	8	2	5	3	2	1	3	4	2	3	7	1	Beijing	000000000003771	0	1	0	0	0	0
374	42	2	7	3	3	3	5	2	4	3	4	3	2	4	5	8	2	5	3	2	1	3	4	2	3	232	1	Beijing	000000000003771	0	1	0	0	0	0
375	42	2	7	3	3	3	5	4	4	4	4	3	2	5	5	8	2	5	3	2	1	3	4	2	3	28	1	Beijing	000000000003771	0	0	0	0	0	0
376	42	2	7	3	2	3	5	4	4	4	4	3	2	6	5	8	2	5	3	2	1	3	4	2	3	111	1	Beijing	000000000003771	1	1	1	1	0	1
377	42	2	7	3	3	3	5	4	4	4	4	3	2	6	5	6	2	5	3	2	1	3	4	2	3	10	1	Beijing	000000000003771	0	0	0	0	0	0
378	42	2	5	3	3	3	5	4	4	4	4	3	2	6	5	8	2	5	3	2	1	3	4	2	3	37	1	Beijing	000000000003771	0	0	0	0	0	0
379	42	2	5	3	2	2	3	2	4	3	2	3	2	2	3	4	2	5	2	2	1	3	4	1	3	233	N.A.	N.A.	577777577760771	0	1	0	0	0	0
380	42	2	5	3	2	3	5	4	4	4	4	3	2	4	5	8	2	5	3	2	1	3	4	2	3	234	1	Beijing	000000000003771	1	1	1	1	1	1
381	42	2	8	3	3	3	5	4	4	4	4	3	2	6	5	8	2	5	2	2	1	2	4	2	3	235	1	Beijing	000000000003771	1	1	1	1	0	0
382	42	2	7	3	3	3	5	4	4	4	4	3	2	6	5	8	2	5	3	2	1	3	4	1	3	236	1	Beijing	000000000003771	1	1	1	1	0	0
383	42	0	7	4	3	3	5	5	4	4	4	3	2	5	5	8	2	5	3	2	1	3	4	2	3	237	1	Beijing	000000000003771	0	0	0	0	0	0
384	42	2	6	3	3	4	4	4	4	4	4	3	4	5	3	5	2	5	3	2	1	3	4	2	3	238	1	Beijing	000000000003771	0	1	0	0	0	0
385	42	4	5	2	2	2	3	4	4	3	2	1	2	6	1	8	2	5	2	2	1	2	4	2	3	239	N.A.	N.A.	777775377760731	0	1	0	0	0	0
388	42	2	7	3	3	3	5	4	4	4	4	3	2	6	4	8	2	5	3	2	1	3	4	2	3	26	1	Beijing	000000000003771	0	0	0	0	0	0
389	51	2	5	4	3	3	5	4	5	4	2	3	2	6	5	7	2	5	3	2	1	3	4	2	3	240	1	Beijing	000000000003771	0	1	0	0	0	0
390	51	2	4	4	3	3	5	4	4	4	4	3	2	6	5	7	2	5	3	2	1	3	4	2	3	241	1	Beijing	000000000003771	1	0	1	1	0	0
391	51	2	6	3	3	3	5	4	4	4	4	3	2	6	8	8	2	5	3	2	1	3	3	2	3	242	1	Beijing	000000000003771	0	0	0	0	0	0
392	51	2	7	3	3	3	5	4	4	4	4	3	2	6	5	7	2	5	3	2	1	3	4	2	3	48	1	Beijing	000000000003771	1	0	1	1	0	0
393	51	2	7	3	3	3	5	4	4	4	4	3	2	5	3	8	2	5	3	2	1	3	4	2	3	243	1	Beijing	000000000003771	1	1	1	1	0	0
394	51	2	7	3	3	3	5	4	4	4	4	3	2	6	5	7	2	5	3	2	1	3	4	2	3	48	1	Beijing	000000000003771	1	0	1	1	0	0
395	51	2	4	4	3	2	5	4	4	4	4	4	2	6	5	8	2	5	3	2	1	3	4	2	3	244	1	Beijing	000000000003771	0	0	0	0	0	0
396	51	2	7	4	3	3	5	4	5	3	4	3	2	6	5	8	2	5	3	2	1	3	4	2	3	245	1	Beijing	000000000003771	0	0	0	0	0	0
397	51	2	5	2	3	3	3	2	4	4	2	3	2	5	3	5	2	5	2	2	1	3	4	2	3	246	N.A.	N.A.	677777777760700	0	0	0	0	0	0
398	51	2	7	3	3	3	5	4	4	4	4	3	2	5	5	8	2	5	3	2	1	3	4	2	3	28	1	Beijing	000000000003771	1	1	1	1	0	0
399	51	2	7	3	3	3	5	4	4	4	4	3	4	6	4	7	2	5	3	2	1	3	4	2	3	247	1	Beijing	000000000003771	1	1	1	1	0	0
400	51	2	7	3	3	3	5	4	4	4	4	3	2	7	5	7	2	5	3	2	1	3	4	2	3	248	1	Beijing	000000000003771	0	1	0	0	0	0
401	51	2	5	3	2	3	3	2	4	3	2	3	2	4	2	7	2	5	2	2	1	3	4	1	3	249	53	T1	777777777760771	1	0	0	1	0	0
403	51	2	7	3	3	3	5	4	4	4	4	3	2	4	6	4	2	5	3	2	1	3	4	2	3	250	1	Beijing	000000000003771	0	0	0	0	0	0
404	51	1	7	3	3	3	5	3	4	4	4	3	2	6	5	8	2	5	3	2	1	3	4	2	3	251	1	Beijing	000000000003771	1	1	0	0	0	0
405	51	2	7	3	3	3	5	4	4	4	4	4	2	5	5	8	2	5	3	2	1	3	4	2	3	252	1	Beijing	000000000003771	0	0	0	0	0	0
406	51	2	7	3	3	3	5	4	3	4	4	3	2	4	6	8	2	5	3	2	1	3	4	2	3	253	1	Beijing	000000000003771	1	1	0	0	0	0
407	51	2	7	3	2	3	5	4	4	4	4	3	2	6	5	8	2	5	3	2	1	3	4	2	3	111	1	Beijing	000000000003771	0	0	0	0	0	0
408	51	2	10	3	2	3	5	4	4	4	4	3	2	5	5	8	2	5	3	2	1	3	4	2	3	254	1	Beijing	000000000003771	0	0	0	0	0	0
409	51	2	7	3	3	3	5	4	4	4	4	3	2	6	5	8	2	5	3	2	1	3	4	2	1	255	1	Beijing	000000000003771	0	0	0	0	0	0
410	51	2	6	3	3	2	5	4	4	4	4	3	2	5	5	8	2	5	3	2	1	3	4	2	3	256	1	Beijing	000000000003771	0	0	1	0	0	0
411	51	2	6	3	3	2	5	4	4	4	4	3	2	5	5	8	2	5	3	2	1	3	4	2	3	256	1	Beijing	000000000003771	0	0	0	0	0	0
412	51	2	7	3	3	3	5	4	4	4	4	3	2	6	5	7	2	5	3	2	1	3	4	2	3	48	1	Beijing	000000000003771	1	0	1	1	0	0
413	51	2	6	3	3	3	5	3	4	3	4	4	3	6	5	6	2	5	3	2	1	3	4	2	3	257	1	Beijing	000000000003771	0	0	0	0	0	0
414	51	2	7	3	3	3	3	2	4	3	4	3	2	6	6	8	2	5	4	2	1	3	4	2	3	258	1	Beijing	000000000003771	0	0	0	0	0	0
415	51	1	7	1	3	3	4	4	4	4	4	3	2	6	5	8	2	5	3	2	1	3	4	2	3	259	1	Beijing	000000000003771	1	1	0	1	0	0
416	51	2	7	3	3	3	5	4	4	4	4	3	2	5	5	8	2	5	3	2	1	3	4	2	3	28	1	Beijing	000000000003771	0	0	0	0	0	0
417	51	2	5	3	2	3	3	2	4	3	2	3	2	3	3	7	2	5	2	2	1	3	4	1	3	44	53	T1	777777777760771	1	1	1	1	0	0
418	51	2	7	3	2	3	5	4	4	4	4	3	4	5	4	8	2	5	3	2	1	3	4	2	3	260	1	Beijing	000000000003771	0	0	0	0	0	0
420	51	2	8	3	3	3	5	4	4	4	4	3	2	5	5	8	2	5	3	2	1	3	4	2	3	261	1	Beijing	000000000003771	0	0	0	0	0	0
421	51	2	7	3	3	3	5	4	4	3	4	3	2	3	4	8	2	5	3	2	1	3	4	2	3	262	1	Beijing	000000000003771	1	1	0	0	0	0
422	51	4	5	2	2	2	3	5	4	4	2	1	2	4	1	5	2	5	2	2	1	2	4	2	2	263	316	H3	777777770020731	0	0	0	0	0	0
423	51	2	7	3	3	3	5	4	4	3	3	3	2	5	4	3	2	5	3	2	1	2	4	2	3	264	1	Beijing	000000000003771	0	1	1	1	0	1
424	51	2	7	3	3	3	4	4	4	4	4	3	2	5	5	7	2	5	3	2	1	3	4	2	3	265	1364	Beijing	000000000003471	0	0	0	0	0	0
425	51	2	9	3	3	3	6	4	4	4	4	3	4	6	4	7	2	6	3	2	1	3	7	2	3	266	1	Beijing	000000000003771	0	0	0	0	0	1
426	51	2	7	3	3	3	5	3	4	4	4	3	2	6	5	6	2	5	3	2	1	3	4	2	3	267	1	Beijing	000000000003771	0	0	0	0	0	0
427	51	2	7	3	3	3	5	3	4	4	4	3	2	6	5	6	2	5	3	2	1	3	4	2	3	267	1	Beijing	000000000003771	0	0	0	0	0	0
429	51	2	7	3	3	3	5	2	4	4	4	3	2	6	5	7	2	5	3	2	1	3	4	2	3	268	1	Beijing	000000000003771	1	0	0	1	0	0
430	51	2	7	3	3	3	5	4	4	4	4	3	2	6	5	7	2	5	3	2	1	3	4	2	3	48	1	Beijing	000000000003771	1	0	0	1	0	0
431	51	2	6	3	3	2	5	3	4	4	4	3	2	5	5	8	2	5	3	2	1	4	4	2	3	269	1	Beijing	000000000003771	0	0	0	0	0	0
432	51	2	7	3	3	3	5	4	4	2	4	3	2	6	5	8	2	5	3	1	1	3	4	2	3	270	1	Beijing	000000000003771	0	0	0	0	0	0
433	51	2	3	3	3	3	5	4	4	4	2	6	4	7	4	8	2	5	3	2	1	3	4	2	3	271	190	Beijing	000000000003731	1	1	0	1	0	0
434	51	2	7	3	3	3	5	2	3	4	4	3	2	5	7	3	2	5	3	1	1	3	4	2	3	272	1	Beijing	000000000003771	0	0	0	0	0	0
435	51	2	7	3	3	3	5	4	4	4	4	3	2	6	4	8	2	5	3	2	1	3	4	2	3	26	1	Beijing	000000000003771	0	0	0	0	0	0
436	51	2	7	3	3	3	5	4	4	4	4	3	2	5	6	8	2	5	3	2	1	3	4	2	3	273	1	Beijing	000000000003771	0	0	0	0	0	0
437	51	2	7	3	1	3	5	4	4	3	3	3	4	7	3	8	2	5	3	2	1	3	4	2	3	200	1	Beijing	000000000003771	0	0	0	0	0	0
438	51	4	5	2	2	3	3	4	4	4	2	1	2	5	1	8	2	5	2	2	1	2	4	2	3	274	49	H3	777777777720731	0	0	0	0	0	0
439	51	2	3	3	3	3	5	4	4	4	2	6	4	7	4	11	2	5	3	2	1	3	4	2	3	275	1	Beijing	000000000003771	1	1	0	1	0	0
440	51	2	7	4	3	3	5	4	5	4	4	3	2	6	5	8	2	5	3	2	1	3	4	2	3	276	1	Beijing	000000000003771	0	0	0	0	0	0
441	51	2	7	3	2	3	5	2	4	4	4	3	2	5	5	7	1	5	3	2	1	3	4	2	3	277	1	Beijing	000000000003771	1	1	1	1	0	1
442	51	2	7	3	3	3	4	1	4	4	4	3	2	1	5	8	2	5	3	2	1	3	4	2	3	278	1	Beijing	000000000003771	0	0	0	0	0	0
443	51	2	5	2	3	3	4	4	4	4	4	3	2	6	5	7	2	5	3	2	1	3	4	2	3	279	1	Beijing	000000000003771	1	1	1	1	0	1
444	51	2	7	3	3	3	5	4	4	4	4	3	2	6	5	8	2	5	3	2	1	3	4	2	3	7	1	Beijing	000000000003771	1	1	0	1	0	1
446	51	2	7	3	3	3	5	4	4	3	4	1	4	6	4	7	2	5	3	2	1	3	4	2	3	280	1	Beijing	000000000003771	0	1	0	0	0	0
447	51	2	7	3	3	3	5	4	4	4	4	3	2	5	5	8	2	5	3	2	1	2	4	2	3	281	1	Beijing	000000000003771	0	0	0	0	0	0
448	51	2	7	4	3	3	3	4	4	4	4	3	2	6	5	8	2	5	3	2	1	3	4	2	3	282	1	Beijing	000000000003771	1	1	1	1	0	1
449	61	2	1	3	3	3	5	4	4	4	4	3	2	6	5	8	2	5	3	2	1	3	4	2	3	283	1	Beijing	000000000003771	0	0	0	0	0	0
450	61	2	7	3	2	3	5	4	4	4	4	4	2	4	5	8	3	5	3	2	1	3	4	2	3	284	1	Beijing	000000000003771	0	0	0	0	0	0
451	61	2	7	4	3	3	5	4	4	4	4	3	2	5	5	5	2	5	3	2	1	3	4	2	3	285	1	Beijing	000000000003771	0	1	0	0	0	0
455	61	2	7	3	3	3	5	4	4	4	4	3	2	5	5	8	2	5	3	1	1	3	4	2	3	286	1674	Beijing	000000000003761	0	1	1	1	0	0
459	61	2	8	3	3	3	6	3	4	4	2	3	3	5	4	9	2	5	3	2	1	3	4	2	3	287	1	Beijing	000000000003771	1	1	1	1	0	0
460	61	2	7	3	3	3	6	4	4	4	4	3	2	6	4	8	2	5	3	2	1	3	4	2	3	288	1	Beijing	000000000003771	0	0	0	0	0	0
462	61	2	7	3	3	3	5	4	4	4	4	3	2	6	7	7	2	5	3	2	1	3	4	2	3	289	1	Beijing	000000000003771	0	0	0	0	0	0
463	61	2	3	3	2	3	3	2	4	3	2	3	2	3	3	7	2	5	2	2	1	3	4	1	3	290	42	LAM9	777777607760771	1	1	0	0	0	0
465	61	2	7	3	3	3	5	4	4	3	4	3	2	5	5	8	2	5	3	2	1	3	4	2	3	195	1	Beijing	000000000003771	0	0	0	0	0	0
468	61	2	7	5	3	3	5	4	4	4	4	3	2	5	5	8	2	5	3	1	1	3	4	2	2	291	1	Beijing	000000000003771	0	0	0	0	0	0
470	61	2	5	4	3	3	5	4	4	4	4	3	2	5	5	8	2	5	3	2	1	3	4	2	3	292	1	Beijing	000000000003771	0	0	0	0	0	0
471	61	2	7	3	1	3	5	4	4	3	4	3	4	6	4	8	2	5	3	2	1	3	4	2	3	293	1	Beijing	000000000003771	1	1	0	1	0	1
472	61	2	6	3	3	3	5	4	4	4	4	4	2	6	5	8	2	5	3	2	1	3	4	2	3	294	1	Beijing	000000000003771	0	0	0	0	0	0
473	61	0	7	4	3	3	5	4	4	4	5	3	2	5	5	8	2	5	3	2	1	3	4	2	3	295	250	Beijing	000000000000371	0	0	0	0	0	0
474	61	2	6	3	3	3	5	4	4	4	4	4	2	6	5	8	2	5	3	2	1	3	4	2	3	294	1	Beijing	000000000003771	0	0	0	0	0	0
475	61	2	5	4	2	2	3	2	4	3	2	3	2	4	3	8	2	5	2	2	1	3	4	1	3	296	154	T1	757777777760771	1	0	0	1	0	0
476	61	2	7	3	3	3	5	4	4	3	4	3	2	5	5	8	2	5	3	2	1	3	4	2	3	195	1	Beijing	000000000003771	1	0	0	1	0	0
477	61	2	7	4	3	3	5	4	4	4	4	3	2	5	5	8	2	5	3	2	1	3	4	2	3	170	1	Beijing	000000000003771	0	1	0	0	0	0
478	61	2	7	3	3	3	5	3	6	4	4	3	3	6	4	9	2	5	3	2	1	3	4	2	3	297	541	Beijing	000000000003711	1	0	0	0	0	0
479	61	2	4	3	2	3	3	2	4	3	2	3	2	4	3	6	2	5	2	2	1	3	4	1	3	298	N.A.	N.A.	377737403760771	0	0	0	0	0	0
480	61	2	7	3	3	3	5	4	4	4	4	3	2	6	4	8	2	5	3	2	1	3	4	2	3	26	1	Beijing	000000000003771	0	0	0	0	0	0
483	61	2	4	3	2	3	3	2	4	3	2	3	2	3	3	7	2	5	2	2	1	3	4	1	3	299	N.A.	N.A.	777737403760571	0	0	0	0	0	0
484	61	4	5	3	2	3	3	2	6	4	2	1	2	4	1	8	2	5	2	2	2	2	4	2	3	300	52	T2	777777777760731	0	1	0	0	0	0
485	61	2	7	3	1	3	5	4	4	3	4	3	4	4	4	8	2	5	3	2	1	3	4	2	3	301	1	Beijing	000000000003771	1	0	1	1	0	1
486	61	2	5	4	3	3	5	4	4	4	4	3	2	27	5	8	2	5	3	2	1	3	4	2	3	302	1	Beijing	000000000003771	0	0	0	0	0	0
487	61	2	6	3	3	3	5	4	4	4	4	4	2	6	5	8	2	5	3	2	1	3	4	2	3	294	1	Beijing	000000000003771	0	0	0	0	0	0
488	61	2	7	3	3	3	5	4	4	4	4	3	2	5	5	8	2	5	3	2	1	3	4	2	3	28	1	Beijing	000000000003771	0	0	0	0	0	0
489	61	2	7	3	3	3	4	4	4	4	4	3	2	5	5	7	2	5	3	2	1	3	4	2	3	265	1364	Beijing	000000000003471	0	1	0	0	0	0
491	61	2	7	3	3	3	6	3	4	4	2	3	3	5	4	9	2	5	3	2	1	3	4	2	3	303	1	Beijing	000000000003771	0	0	0	0	0	0
492	61	2	7	3	3	3	6	3	4	4	2	3	3	5	4	9	2	5	3	2	1	3	4	2	3	303	1	Beijing	000000000003771	1	1	0	0	0	0
493	61	2	8	3	3	3	5	4	4	4	4	2	2	5	5	8	2	5	3	2	1	3	4	2	3	304	1	Beijing	000000000003771	0	1	0	0	0	0
499	61	2	3	3	2	2	3	2	4	3	2	3	2	4	3	6	2	5	2	2	1	1	4	1	3	305	N.A.	N.A.	777777403760760	1	1	0	1	0	0
501	61	2	7	3	2	3	5	4	4	4	4	3	2	5	5	9	2	5	3	2	1	3	4	2	3	67	1	Beijing	000000000003771	0	0	0	0	0	0
503	71	2	8	3	3	3	4	2	4	4	4	3	3	6	4	5	2	5	3	2	1	3	4	2	3	306	541	Beijing	000000000003711	0	1	0	0	0	0
504	71	2	6	4	3	4	5.5	4	5	4	4	3	2	5	5	8	2	5	3	1	1	3	4	2	3	307	1	Beijing	000000000003771	0	0	0	0	0	0
505	71	2	7	3	2	2	3	4	4	4	4	3	2	6	3	8	2	5	3	2	1	3	4	2	3	308	1	Beijing	000000000003771	0	0	0	0	0	0
506	71	2	8	3	3	3	5	2	4	4	4	3	2	6	5	8	2	5	3	2	1	3	4	2	3	309	1	Beijing	000000000003771	0	0	0	0	0	0
507	71	2	7	3	3	3	5	4	4	4	4	3	2	6	5	8	2	5	3	2	1	3	4	2	3	7	1	Beijing	000000000003771	1	1	0	0	0	0
508	71	0	8	3	3	3	5	4	4	4	4	3	2	5	5	8	2	5	3	2	1	3	4	2	3	310	1	Beijing	000000000003771	0	1	0	0	0	0
509	71	2	7	3	3	3	5	4	4	4	4	3	2	4	5	8	2	5	3	2	1	3	4	2	3	64	1	Beijing	000000000003771	1	1	0	1	1	0
510	71	4	6	3	3	3	5	4	4	4	4	3	2	6	5	8	2	5	3	2	1	3	4	2	3	81	1	Beijing	000000000003771	1	0	0	0	0	1
511	71	2	8	3	3	3	5	4	4	4	4	3	2	5	5	8	2	5	3	2	1	3	4	2	3	261	1	Beijing	000000000003771	0	0	0	0	0	0
512	71	2	7	3	3	3	5	4	4	3	2	3	2	4	5	7	2	5	3	2	1	3	4	2	3	311	1	Beijing	000000000003771	1	1	0	0	0	0
514	71	2	6	3	3	3	5	4	4	4	4	3	2	6	7	8	2	5	3	2	1	3	4	2	3	312	1	Beijing	000000000003771	1	0	1	1	0	0
515	71	2	7	3	3	3	5	4	4	4	4	3	2	6	5	8	2	5	3	2	1	3	4	2	3	7	1	Beijing	000000000003771	1	1	0	1	0	0
516	71	2	7	3	2	3	5	3	4	4	4	3	4	4	4	8	2	5	3	2	1	3	4	2	3	313	1	Beijing	000000000003771	0	0	0	0	0	0
517	71	2	7	3	3	3	5	4	3	4	4	5	2	6	5	8	2	5	3	2	1	3	4	2	3	314	1	Beijing	000000000003771	1	0	0	0	0	0
518	71	2	7	3	3	3	3	4	4	4	4	3	2	6	5	8	2	5	3	2	1	3	4	2	3	315	1	Beijing	000000000003771	1	0	0	1	1	0
519	71	2	7	1	3	3	5	4	4	4	4	1	2	5	5	8	2	5	3	2	1	3	4	2	3	316	541	Beijing	000000000003711	1	1	0	1	0	0
520	71	2	7	3	3	3	5	2	4	4	4	3	2	5	5	8	2	5	3	2	1	3	4	2	3	317	2101	Beijing	000000000003000	0	1	0	0	0	0
521	71	2	5	3	2	3	3	3	4	3	2	3	2	4	3	8	2	5	2	2	1	3	4	1	3	318	N.A.	N.A.	777775777760711	0	0	0	0	0	0
522	71	2	7	3	3	3	4	3	4	4	4	3	3	6	4	7	2	5	6	2	1	3	4	3	3	319	1	Beijing	000000000003771	0	0	0	0	0	0
523	71	2	9	3	3	3	5	4	4	4	4	3	2	6	5	8	2	5	3	2	1	3	4	2	3	320	1	Beijing	000000000003771	0	0	0	0	0	0
524	71	2	7	3	3	3	5	4	4	4	4	3	2	4	5	6	2	5	3	2	1	3	4	2	3	321	1	Beijing	000000000003771	0	1	0	0	0	0
525	71	2	7	3	3	3	5	4	4	4	4	3	2	4	5	8	2	5	3	2	1	3	4	2	3	64	1	Beijing	000000000003771	0	1	0	0	0	0
526	71	4	5	3	2	3	3	4	4	3	2	1	2	5	1	8	2	5	2	2	1	2	4	2	3	322	943	Ambiguous:T2 T5	777777757760731	0	0	0	0	0	0
527	71	2	6	3	3	3	5	6	4	4	4	3	2	6	5	7	2	5	3	2	1	3	5	2	3	323	1	Beijing	000000000003771	0	0	1	0	0	0
528	71	2	7	3	3	2	5	4	4	3	4	3	2	5	5	8	2	5	3	2	1	3	4	2	3	324	1	Beijing	000000000003771	0	0	0	0	0	0
529	71	2	6	3	3	3	5	5	4	4	4	3	2	6	5	7	2	5	3	2	1	3	5	2	3	325	1	Beijing	000000000003771	0	0	0	0	0	0
530	71	2	5	4	3	3	5	4	4	4	4	3	2	6	5	6	2	5	3	2	1	3	4	2	3	326	1	Beijing	000000000003771	1	1	0	1	0	0
531	71	2	5	1	2	2	3	3	4	3	2	3	2	3	3	5	2	5	2	2	1	3	4	1	3	327	1211	S	576377777760771	0	0	0	0	0	0
532	71	1	5	2	2	2	3	2	4	4	2	1	2	6	1	8	2	5	2	2	1	2	4	2	3	328	2088	T2	777777737760731	1	1	1	1	0	0
533	71	2	8	3	3	3	5	4	4	3	4	3	4	5	4	8	2	5	3	2	1	3	4	2	3	329	1	Beijing	000000000003771	0	1	0	0	0	0
534	71	1	5	2	2	3	3	4	4	4	2	1	2	4	1	8	2	5	2	2	1	2	4	2	3	330	52	T2	777777777760731	1	0	0	0	0	0
535	71	2	7	3	3	3	5	4	4	4	4	3	2	5	5	8	2	5	3	2	1	3	4	2	3	28	1	Beijing	000000000003771	0	0	0	0	0	0
536	71	2	9	4	3	3	5	4	4	4	4	3	2	6	5	8	2	5	3	2	1	3	4	2	3	331	1	Beijing	000000000003771	0	0	0	0	0	0
537	71	2	8	3	3	3	5	4	4	4	5	3	2	4	5	8	2	5	3	2	1	3	4	2	3	332	1	Beijing	000000000003771	0	0	0	0	0	0
538	71	2	5	1	2	3	3	2	4	3	2	3	2	4	1	9	2	5	2	2	1	3	4	2	3	333	N.A.	N.A.	037767777760771	0	0	0	0	0	0
539	71	4	6	2	2	3	3	3	4	4	2	1	2	2	1	10	2	5	2	2	1	2	4	2	3	334	73	Ambiguous:T3 T2	777737777760731	0	0	0	0	0	0
540	71	2	7	3	3	3	5	4	4	4	4	3	2	4	5	8	2	5	3	2	1	3	4	2	3	64	1	Beijing	000000000003771	0	0	0	0	0	0
541	71	2	7	3	3	3	5	4	4	4	4	3	2	4	5	4	2	5	3	2	1	3	4	2	3	335	1	Beijing	000000000003771	0	0	0	0	0	0
542	71	2	8	3	3	3	5	4	4	4	4	3	2	6	8	8	2	5	3	2	1	3	4	2	3	336	1	Beijing	000000000003771	0	0	0	0	0	0
543	71	4	5	1	2	2	3	3	4	3	2	1	2	3	1	8	2	5	2	2	1	2	4	2	3	337	732	T1	777763777760771	0	1	0	0	0	0
544	71	2	7	3	3	3	5	4	3	4	4	3	2	6	5	8	2	5	3	2	1	3	2	2	3	338	1	Beijing	000000000003771	0	0	0	0	0	0
545	71	2	7	3	4	3	5	4	4	4	4	3	2	6	5	8	2	6	3	2	1	3	4	3	3	339	1	Beijing	000000000003771	0	0	0	0	0	0
546	71	2	8	3	3	3	5	4	4	4	4	3	2	5	5	6	2	5	3	2	1	3	4	2	3	340	621	Beijing	000000000002771	0	0	0	0	0	0
547	71	2	7	3	3	3	5	4	4	4	4	3	2	5	5	8	2	5	3	2	1	3	4	2	3	28	190	Beijing	000000000003731	0	0	0	0	0	0
548	71	2	7	3	3	3	5	4	4	4	4	3	2	6	4	5	2	5	3	2	1	3	4	2	3	341	1	Beijing	000000000003771	0	0	0	0	0	0
549	71	2	7	3	2	3	5	2	4	4	4	3	2	5	5	8	2	5	3	2	1	3	4	2	3	342	1	Beijing	000000000003771	0	0	0	0	0	0
550	71	2	6	4	3	3	5	4	4	4	2	3	2	5	5	8	2	5	3	2	1	3	4	2	3	343	1	Beijing	000000000003771	1	0	0	1	0	0
551	71	2	7	3	3	3	5	4	4	4	4	3	2	6	5	4	2	5	3	2	1	3	4	2	3	215	1	Beijing	000000000003771	0	0	0	0	0	0
552	71	2	8	3	3	3	5	0	4	3	4	3	4	6	4	8	2	5	3	2	1	3	4	2	3	344	1	Beijing	000000000003771	0	1	0	0	0	0
553	71	0	7	4	3	3	5	4	4	4	5	3	2	5	5	8	2	5	3	2	1	3	4	2	3	295	1	Beijing	000000000003771	0	0	0	0	0	0
554	71	2	7	3	3	3	5	4	4	4	4	3	2	6	5	8	2	5	3	2	1	3	4	2	3	7	1	Beijing	000000000003771	1	0	0	0	0	0
555	71	2	7	3	3	3	5	4	4	4	4	3	2	6	5	8	2	5	3	2	1	3	4	2	3	7	1	Beijing	000000000003771	1	0	0	0	0	0
556	71	2	7	3	3	3	5	4	4	4	4	3	2	6	5	6	2	5	3	2	1	3	4	2	3	10	1	Beijing	000000000003771	0	0	0	0	0	0
557	71	2	5	2	2	3	3	5	4	4	2	1	2	1	1	8	2	5	2	2.5	2	2.5	4	2	3	345	52	T2	777777777760731	0	0	0	0	0	0
558	71	2	4	4	2	3	3	2	4	3	2	3	2	1	3	8	2	5	2	2	1	3	3	1	3	346	53	T1	777777777760771	0	0	0	0	0	0
560	71	2	7	2	3	3	5	5	4	4	4	3	2	4	5	5	2	5	3	2	1	3	4	2	3	347	1	Beijing	000000000003771	0	0	0	0	0	0
563	71	2	7	4	3	3	5	4	4	4	4	3	2	5	5	8	2	5	3	2	1	3	4	2	3	170	1	Beijing	000000000003771	1	0	0	0	0	0
564	71	2	7	1	3	3	5	4	4	4	4	1	2	5	5	8	2	5	3	2	1	3	4	2	3	316	1	Beijing	000000000003771	1	1	0	1	0	0
566	81	2	7	3	3	3	3	4	4	4	4	1	2	5	1	8	2	5	3	2	1	3	4	2	3	348	1	Beijing	000000000003771	0	0	1	0	0	0
571	81	2	6	3	3	3	5	4	4	4	4	3	2	6	5	7	2	5	4	2	1	3	4	2	3	349	1	Beijing	000000000003771	0	1	0	0	0	0
572	81	4	3	2	2	3	3	3	4	4	2	1	2	4	1	5	2	6	2	2	1	2	4	2	3	350	943	Ambiguous:T2 T5	777777757760731	0	0	0	0	0	0
573	81	2	4	3	3	3	4	4	4	4	4	4	2	5	5	6	2	5	2	2	1	3	4	2	3	351	1	Beijing	000000000003771	0	0	0	0	0	0
578	81	2	7	3	3	3	5	4	4	4	4	3	2	6	5	8	2	5	3	2	1	2	4	2	3	352	1	Beijing	000000000003771	1	1	0	0	0	0
579	81	2	7	3	3	3	5	4	4	3	4	3	2	5	5	8	2	5	3	2	1	3	4	2	3	195	1	Beijing	000000000003771	0	0	0	0	0	0
580	81	2	7	5	3	3	5	4	4	4	4	3	2	5	5	8	2	5	3	2	1	3	4	2	3	353	1	Beijing	000000000003771	0	0	0	0	0	0
581	81	2	7	3	3	3	5	4	4	3	4	3	2	5	5	8	2	5	3	2	1	3	4	2	3	195	1	Beijing	000000000003771	0	0	0	0	0	0
582	81	2	4	3	3	3	4	4	4	4	4	4	2	5	5	6	2	5	2	2	1	3	4	2	3	351	1	Beijing	000000000003771	0	1	0	0	0	0
583	81	2	7	3	1	2	5	4	4	4	4	3	4	5	4	8	2	5	3	2	1	3	4	2	3	354	1	Beijing	000000000003771	1	1	0	1	0	0
584	81	2	7	3	3	3	5	3	4	4	4	3	2	2	5	8	2	5	3	2	1	3	4	2	3	355	1	Beijing	000000000003771	0	1	0	0	0	0
585	81	2	7	2	3	2	5	4	4	4	4	3	2	7	5	8	2	5	3	2	1	3	4	2	3	356	1	Beijing	000000000003771	1	1	0	0	0	0
586	81	2	7	3	3	3	5	4	4	4	4	3	2	5	5	7	2	5	3	2	1	3	4	2	3	62	1	Beijing	000000000003771	0	0	0	0	0	0
588	81	2	7	3	2	3	5	4	4	4	4	3	2	5	5	8	2	5	4	2	1	3	4	2	3	357	1	Beijing	000000000003771	0	0	0	0	0	0
589	81	2	5	3	3	3	5	4	4	4	4	3	2	7	4	9	2	5	4	2	1	3	4	2	3	156	1	Beijing	000000000003771	0	0	0	0	0	0
590	81	2	7	3	3	3	5	4	4	4	4	3	2	6	5	8	2	5	3	2	1	2	4	2	3	352	1	Beijing	000000000003771	1	1	0	1	0	0
591	81	2	7	3	3	3	5	5	4	4	4	2	2	6	5	8	2	5	3	3.5	3	5	4	2	2	358	1	Beijing	000000000003771	1	1	1	1	0	0
592	81	2	7	4	3	2	5	4	4	4	4	3	2	6	5	10	2	5	3	2	1	3	4	2	3	359	1	Beijing	000000000003771	0	1	0	0	0	0
594	81	2	6	1	2	3	3	3	4	5	2	1	2	3	3	8	2	5	2	2	1	3	4	1	3	360	583	Manu2	777737777763771	0	1	0	0	1	0
595	81	2	7	3	3	3	5	4	4	4	4	3	2	5	5	8	2	5	3	2	1	3	4	2	3	28	1	Beijing	000000000003771	0	0	0	0	0	0
596	81	2	5	3	3	3	5	4	4	4	4	2	2	2	5	8	2	5	3	2	1	3	4	2	3	361	54	Manu2	777777777763771	0	1	0	0	0	0
600	81	2	7	3	3	3	5	4	4	3	4	3	2	4	6	8	2	2	3	2	1	3	4	2	3	362	1	Beijing	000000000003771	0	1	0	0	0	0
601	81	2	7	3	3	3	5	3	4	4	4	3	2	3	6	8	2	5	3	2	1	3	4	2	3	363	1	Beijing	000000000003771	1	1	0	0	0	0
602	81	4	4	2	2	3	3	5	4	4	2	1	2	4	1	8	2	5	2	2	1	2	4	2	3	364	N.A.	N.A.	743777777760731	0	1	0	0	0	0
603	81	2	7	3	4	3	5	4	4	3	4	3	2	3	5	8	2	5	3	2	1	3	4	2	3	365	1	Beijing	000000000003771	0	1	0	0	0	0
604	81	2	7	3	3	3	5	4	4	4	4	3	2	6	5	8	2	5	3	2	1	2	4	2	3	352	1	Beijing	000000000003771	1	1	0	1	0	0
608	81	3	5	2	2	3	3	2	4	4	2	1	2	3	1	8	2	5	2	2	1	2	4	2	3	366	2228	T5	776777757760771	0	1	0	0	0	0
612	81	2	4	3	3	3	4	4	4	3	4	4	2	5	5	6	2	5	2	2	1	3	4	2	3	367	1	Beijing	000000000003771	0	0	0	1	0	0
613	82	2	7	3	3	3	6	4	4	4	4	4	2	5	3	8	2	5	3	2	1	3	5	2	3	368	1	Beijing	000000000003771	0	1	0	0	0	0
614	82	2	7	3	3	4	5	4	4	4	4	2	2	6	5	8	2	5	2	2	1	3	4	2	3	369	1	Beijing	000000000003771	1	1	0	0	0	0
615	82	2	7	3	3	4	5	4	4	4	4	2	2	6	5	8	2	5	2	2	1	3	4	2	3	369	1	Beijing	000000000003771	1	1	0	0	0	0
616	82	2	7	3	3	2	5	4	4	4	4	3	2	5	3	8	2	5	3	2	1	3	4	2	3	370	1	Beijing	000000000003771	0	0	0	0	0	0
617	82	2	9	3	3	3	5	3	4	4	4	3	2	6	5	8	2	5	3	2	1	3	4	2	3	371	621	Beijing	000000000002771	0	1	0	0	0	0
618	82	2	6	6	3	1	3	3	2	2	2	3	2	3	2	5	2	5	2	2	1	3	4	2	3	372	N.A.	N.A.	770000403760771	0	0	0	0	0	1
619	82	2	7	3	3	3	5	4	4	4	2	3	2	4	5	8	2	5	3	2	1	3	4	2	3	373	1	Beijing	000000000003771	0	0	0	0	0	0
620	82	2	7	3	6	4	5	2	2	4	4	3	4	6	4	8	2	5	3	2	1	3	4	2	3	374	357	CAS1-Delhi	703777740000771	0	0	0	0	0	0
621	82	2	7	3	3	3	5	4	4	4	4	3	2	6	5	8	2	5	3	2	1	3	4	2	3	7	1	Beijing	000000000003771	0	0	0	0	0	0
622	82	2	7	3	3	3	6	4	4	4	4	3	2	6	5	7	2	5	3	2	1	3	4	2	3	144	1	Beijing	000000000003771	1	0	0	1	1	1
623	82	2	7	3	3	3	5	5	4	4	4	3	2	6	5	8	2	5	3	2	1	3	4	2	3	227	1	Beijing	000000000003771	0	0	0	0	0	0
624	82	2	7	3	3	3	5	3	4	4	4	3	2	4	5	8	2	5	3	2	1	3	4	2	3	34	1	Beijing	000000000003771	1	1	1	1	1	1
625	82	2	7	3	3	3	5	4	4	4	4	3	2	5	5	8	2	5	3	2	1	3	4	2	3	28	1	Beijing	000000000003771	1	1	1	1	1	0
626	82	2	7	3	3	3	5	4	4	4	4	3	2	6	5	8	2	5	3	2	1	3	4	2	3	7	1	Beijing	000000000003771	0	0	0	0	0	0
627	82	1	7	3	3	3	5	3	4	4	4	3	2	6	5	3	2	5	3	2	1	2	4	2	3	375	1	Beijing	000000000003771	0	0	0	0	0	0
628	82	2	7	3	3	3	5	4	4	4	4	3	2	6	5	8	2	5	3	2	1	3	4	2	3	7	1	Beijing	000000000003771	0	0	0	0	0	0
629	82	2	5	3	2	2	3	2	4	3	2	3	2	3	3	4	2	6	2	2	1	1	5	1	2	376	N.A.	N.A.	577737777760771	0	0	0	0	0	0
630	82	2	7	4	3	3	5	4	4	4	4	3	2	5	5	8	2	5	3	2	1	4	4	2	3	377	1	Beijing	000000000003771	0	0	0	0	0	0
631	82	2	1	2	5	1	3	3	4	3	4	2	3	1	3	2	2	5	2	2	1	3	4	2	3	378	52	T2	777777777760731	0	0	0	0	0	0
632	82	2	7	3	3	3	5	4	4	4	4	3	2	6	5	7	2	5	3	2	1	3	4	2	3	48	1	Beijing	000000000003771	1	1	0	0	0	0
633	82	2	7	3	3	3	5	4	4	4	4	3	2	5	5	7	2	5	3	2	1	3	4	2	3	62	1	Beijing	000000000003771	0	0	0	0	0	0
634	82	2	7	3	3	3	4	4	4	4	4	3	2	2	5	8	2	5	3	2	1	3	4	2	3	379	1	Beijing	000000000003771	0	0	0	0	0	0
635	82	2	8	3	3	3	5	5	4	4	4	3	2	5	5	8	2	5	3	2	1	3	4	2	3	380	1	Beijing	000000000003771	0	0	0	0	0	0
636	82	4	5	3	2	3	4	3	4	4	2	1	2	8	1	6	2	5	2	2	1	2	4	2	3	381	52	T2	777777777760731	0	0	0	0	0	0
637	82	2	5	3	2	2	3	2	4	3	2	3	2	3	3	4	2	6	2	2	1	1	5	1	2	376	N.A.	N.A.	577737777760771	0	0	0	0	0	0
638	82	2	5	3	2	2	3	2	4	3	2	3	2	3	3	4	2	6	2	2	1	1	5	1	2	376	N.A.	N.A.	577737777760771	1	0	0	0	0	0
639	82	2	7	3	3	3	5	4	4	4	4	3	2	5	5	8	2	5	3	2	1	3	4	2	3	28	1	Beijing	000000000003771	1	1	0	0	0	0
640	82	2	7	3	3	3	5	4	4	4	4	3	2	5	5	8	2	5	1	2	1	3	4	2	3	382	1	Beijing	000000000003771	0	0	0	0	0	0
641	82	2	7	3	3	3	5	4	4	4	4	3	2	4	4	8	2	5	3	2	1	3	4	2	3	383	1	Beijing	000000000003771	0	0	0	0	0	0
642	82	2	7	3	3	3	5	4	4	4	4	3	2	6	4	8	2	6	3	2	1	3	4	3	3	384	1	Beijing	000000000003771	1	0	0	1	0	1
643	82	2	8	3	3	3	5	3	4	4	4	3	2	6	5	8	2	2	3	2	1	3	4	2	3	385	583	Manu2	777737777763771	1	0	0	0	0	0
645	82	2	7	3	3	3	4	4	4	4	4	3	2	6	5	8	2	5	3	2	1	3	4	2	3	386	1	Beijing	000000000003771	1	1	0	0	1	0
646	82	2	7	3	3	3	5	3	4	4	4	3	2	6	5	7	2	5	3	2	1	3	4	2	3	387	1	Beijing	000000000003771	0	0	0	0	0	0
647	82	2	6	3	3	3	5	4	4	4	4	3	2	6	4	8	2	5	3	2	1	3	4	2	3	388	1	Beijing	000000000003771	0	0	0	0	0	0
648	82	2	7	3	3	3	5	4	4	4	4	4	2	8	6	7	2	5	3	2	1	3	4	2	3	389	1	Beijing	000000000003771	0	1	0	0	0	0
649	82	2	7	3	3	4	5	4	4	4	4	3	2	8	5	8	2	5	3	2	1	3	4	2	3	390	1	Beijing	000000000003771	0	1	0	0	0	0
650	82	2	6	3	3	3	5	2	4	4	4	3	2	5	4	9	2	5	3	2	1	3	4	2	3	391	1	Beijing	000000000003771	0	0	0	0	0	0
651	82	4	3	2	2	3	3	4	4	3	2	1	2	7	1	7	2	6	2	2	1	2	4	2	3	392	1793	T1	777777777760000	0	0	0	0	0	0
652	82	4	3	2	2	3	3	3	4	3	2	1	2	7	1	7	2	6	2	2	1	2	4	2	3	393	1793	T1	777777777760000	1	1	1	1	0	0
653	82	2	8	3	3	3	5	4	4	4	4	3	2	6	5	8	2	5	2	2	1	3	4	2	3	394	1	Beijing	000000000003771	0	0	0	0	0	0
654	82	2	7	3	3	3	5	4	4	4	4	3	2	6	5	6	2	5	3	2	1	3	4	2	3	10	1	Beijing	000000000003771	0	0	0	0	0	0
655	82	2	7	1	4	4	8	3	4	4	4	3	3	5	4	9	2	5	3	2	1	3	4	2	3	395	1	Beijing	000000000003771	0	0	0	0	0	0
656	82	2	7	3	3	2	5	4	4	4	4	3	2	6	5	11	2	5	3	2	1	3	4	2	3	396	1	Beijing	000000000003771	0	0	0	0	0	0
657	82	2	7	3	3	4	5	2	4	4	4	2	2	6	5	8	2	5	2	2	1	3	4	2	3	397	1	Beijing	000000000003771	1	1	0	0	0	0
658	82	2	7	3	3	3	4	4	4	4	4	3	2	6	5	7	2	5	3	2	1	3	4	2	3	203	1	Beijing	000000000003771	0	0	0	0	0	0
659	82	2	7	3	6	4	5	4	2	4	4	3	2	2	4	7	2	5	3	2	1	3	4	2	3	398	357	CAS1-Delhi	703777740000771	0	1	0	0	0	0
660	82	2	7	3	3	3	5	4	4	4	4	3	2	7	5	8	2	5	3	2	1	3	4	2	3	133	1	Beijing	000000000003771	0	0	0	0	0	0
661	82	2	7	1	3	3	5	4	4	4	4	3	2	5	5	2	2	5	3	2	1	3	4	2	3	399	1	Beijing	000000000003771	0	0	0	0	0	0
662	82	2	7	3	3	3	5	4	4	4	4	3	2	6	4	8	2	5	3	2	1	3	4	2	3	26	1	Beijing	000000000003771	0	0	0	0	0	0
663	82	2	5	4	3	3	5	3	4	3	4	4	3	6	4	8	2	5	2	2	1	3	4	2	3	400	1	Beijing	000000000003771	0	0	0	0	0	0
664	82	2	3	4	2	3	2	2	4	3	2	9	2	2	3	7	2	5	2	2	1	3	4	1	3	401	1544	T2	777777777760531	0	1	0	0	0	0
665	82	2	5	3	2	3	2	2	4	2	2	4	2	4	3	10	2	5	2	2	1	3	4	1	3	402	N.A.	N.A.	777777777760131	1	0	0	0	0	0
666	82	2	5	3	2	3	2	2	4	2	2	4	2	4	3	10	2	5	2	2	1	3	4	1	3	402	N.A.	N.A.	777777777760131	0	0	0	0	0	0
667	82	1	7	3	3	3	5	4	4	4	4	3	2	6	5	8	2	5	3	2	1	3	4	2	3	403	1	Beijing	000000000003771	0	0	0	0	0	0
668	82	2	7	3	3	3	5	4	4	4	4	3	2	6	5	8	2	5	3	2	1	3	4	2	3	7	1	Beijing	000000000003771	0	0	0	0	0	0
669	91	3	5	2	2	3	3	1	4	2	2	1	2	1	1	8	2	5	2	2	1	2	4	2	3	404	53	T1	777777777760771	1	1	0	0	0	0
670	91	2	6	3	2	3	6	4	4	4	4	3	2	6	5	8	2	5	3	2	1	3	4	2	3	405	1	Beijing	000000000003771	0	0	0	0	0	0
671	91	2	6	3	3	3	5	4	4	4	4	3	2	4	5	9	2	5	3	2	1	3	4	2	3	406	1	Beijing	000000000003771	0	1	0	0	0	0
672	91	1	7	3	3	3	5	4	4	4	4	3	2	6	8	8	2	5	3	2	1	3	4	2	3	407	1	Beijing	000000000003771	0	0	0	0	0	0
673	91	2	7	3	3	3	5	3	4	4	4	3	2	5	5	8	2	5	3	2	1	3	4	2	3	408	1	Beijing	000000000003771	0	0	0	0	0	0
674	91	2	7	3	3	3	4	4	4	4	4	3	2	6	5	7	2	5	3	2	1	3	4	2	3	203	1	Beijing	000000000003771	0	0	0	0	0	0
675	91	2	7	3	2	3	2	2	4	4	4	3	2	6	5	8	2	5	3	2	1	3	4	2	3	409	1	Beijing	000000000003771	1	0	0	0	0	0
676	91	2	7	3	3	3	5	4	4	4	4	3	4	5	4	9	2	5	3	2	1	3	4	1	3	410	1	Beijing	000000000003771	0	1	0	0	0	0
677	91	2	7	3	3	3	5	4	4	4	4	3	4	5	4	7	2	5	3	2	1	3	4	2	3	411	1	Beijing	000000000003771	1	1	0	0	0	0
678	91	2	7	3	2	3	5	4	4	4	4	3	2	6	5	8	2	5	3	2	1	3	4	2	3	111	1	Beijing	000000000003771	0	0	0	0	0	0
679	91	2	7	3	3	3	5	4	4	4	4	3	2	4	5	8	2	5	3	2	1	3	5	2	3	412	1	Beijing	000000000003771	0	0	0	0	0	0
680	91	2	8	3	3	3	5	4	4	4	4	3	2	6	4	9	2	5	3	2	1	3	4	2	3	413	1	Beijing	000000000003771	0	1	0	0	0	0
681	91	2	7	3	3	3	5	4	4	4	4	3	4	5	4	9	2	5	3	2	1	3	4	1	3	410	1	Beijing	000000000003771	0	1	0	0	0	0
682	91	2	7	2	3	3	4	4	4	4	4	3	3	5	5	8	2	5	3	2	1	3	4	2	3	414	1	Beijing	000000000003771	0	1	0	0	0	1
683	91	2	7	3	3	3	5	4	4	4	4	3	2	6	5	8	2	5	3	2	1	3	4	2	3	7	1	Beijing	000000000003771	0	1	0	0	0	0
684	91	4	5	2	2	3	3	4	4	4	2	1	2	2	1	7	2	5	2	2	1	2	4	2	2	415	37	T3	777737777760771	0	0	0	0	0	0
685	91	4	5	2	2	3	3	3	4	4	2	1	2	3	1	8	2	5	2	2	1	2	4	2	3	416	52	T2	777777777760731	0	0	0	0	0	0
686	91	0	7	3	3	3	4	4	4	4	4	3	1	5	5	8	2	5	3	2	1	3	4	2	3	417	1	Beijing	000000000003771	1	1	0	0	0	0
687	91	2	8	3	3	3	5	2	4	4	4	4	2	6	5	8	2	5	3	2	1	3	4	2	3	418	1	Beijing	000000000003771	0	0	0	0	0	0
688	91	2	7	3	3	3	5	4	4	4	4	3	4	5	4	9	2	5	3	2	1	3	4	1	3	410	1	Beijing	000000000003771	0	1	0	0	0	0
692	91	4	6	3	3	3	5	4	4	4	4	3	2	6	5	6	2	5	3	2	1	3	4	2	3	419	1	Beijing	000000000003771	0	0	0	0	0	0
694	91	2	9	3	3	3	5	4	4	4	4	3	2	5	5	5	2	5	3	2	1	3	4	2	2	420	1	Beijing	000000000003771	0	0	0	0	0	0
695	91	2	7	3	3	3	5	4	4	4	4	4	2	3	5	8	2	5	3	2	1	3	4	2	3	421	260	Beijing	000000000003171	0	0	0	0	0	0
696	91	2	7	3	3	3	5	4	4	4	4	3	2	6	5	8	2	5	3	2	1	3	4	2	3	7	1	Beijing	000000000003771	0	0	0	0	0	0
697	91	102	7	3	3	3	5	4	4	4	4	3	2	6	5	8	2	5	3	2	1	3	4	2	3	7	1	Beijing	000000000003771	0	0	0	1	0	1
698	91	2	5	3	1	2	3	2	4	3	2	3	2	3	2	5	2	5	2	2	1	3	4	1	2	422	535	T1	777777707760771	0	1	0	0	0	0
699	91	2	7	3	3	3	5	4	4	4	4	3	2	6	5	7	2	5	3	2	1	3	4	2	3	48	1	Beijing	000000000003771	0	0	0	0	0	0
702	91	2	7	3	3	3	5	4	4	3	4	3	2	4	5	2	2	5	3	2	1	3	4	2	3	423	1	Beijing	000000000003771	0	0	0	0	0	0
704	91	2	7	3	3	3	5	4	4	4	4	3	2	6	5	8	2	5	3	2	1	3	4	2	3	7	1	Beijing	000000000003771	0	0	0	0	0	0
705	91	2	7	3	3	4	5	4	4	4	4	3	4	6	4	8	2	5	3	2	1	3	4	2	3	424	190	Beijing	000000000003731	0	0	0	0	0	0
706	91	2	5	4	3	3	5	4	4	4	4	3	2	7	4	9	2	5	4	2	1	3	4	2	3	425	1	Beijing	000000000003771	0	0	0	0	0	0
707	91	2	11	3	3	2	5	5	4	4	4	3	2	7	2	7	2	5	3	2	1	1	4	2	3	426	1	Beijing	000000000003771	0	0	0	0	0	0
708	91	2	7	3	3	3	5	4	4	4	4	3	2	6	5	8	2	5	3	2	1	3	4	2	3	7	1	Beijing	000000000003771	1	0	0	0	0	0
709	91	2	7	3	3	3	5	4	4	4	4	3	2	5	5	8	2	5	3	2	1	3	4	2	3	28	1	Beijing	000000000003771	0	1	0	0	0	0
710	91	2	5	4	2	3	3	2	4	3	2	3	2	3	2	5	2	5	2	2	1	3	4	1	3	427	37	T3	777737777760771	0	0	0	0	0	0
711	91	2	7	3	3	3	5	4	4	4	4	3	4	6	4	8	2	5	3	2	1	3	4	2	3	428	1	Beijing	000000000003771	0	0	0	0	0	0
712	91	2	7	3	3	3	5	4	4	4	4	3	2	6	5	8	2	5	3	2	1	3	4	2	3	7	1	Beijing	000000000003771	1	1	1	1	0	0
713	91	2	7	3	3	3	5	4	4	4	4	3	2	6	2	6	2	5	3	2	1	3	4	2	3	429	1	Beijing	000000000003771	0	0	0	0	0	0
714	91	2	9	3	3	3	5	3	4	4	4	4	3	6	3	6	2	5	3	2	1	3	4	2	3	430	190	Beijing	000000000003731	1	0	0	0	0	0
715	91	2	7	3	3	3	5	4	4	4	6	3	4	7	4	8	2	5	3	2	1	3	4	2	3	431	1	Beijing	000000000003771	0	1	0	0	1	0
716	91	2	5	2	2	3	3	2	4	3	2	3	2	2	3	7	2	5	2	2	1	3	4	1	3	432	334	T1	577777777760771	1	1	1	1	0	0
717	91	2	7	3	3	3	6	4	4	4	4	3	2	5	5	8	2	5	3	2	1	3	4	2	3	69	1	Beijing	000000000003771	0	0	0	0	0	0
718	91	2	7	3	3	3	5	4	4	4	4	3	4	5	4	11	2	5	3	2	1	3	4	2	3	433	1	Beijing	000000000003771	0	0	0	0	0	0
719	91	2	5	3	2	2	4	2	4	3	2	2	2	3	3	8	2	5	2	2	1	3	4	1	3	434	53	T1	777777777760771	0	0	0	0	0	0
720	91	2	6	3	3	3	5	4	4	4	4	3	2	2	5	8	2	5	3	2	1	3	4	1	3	435	1	Beijing	000000000003771	0	0	0	0	0	0
721	91	2	7	3	3	3	4	4	4	4	4	3	2	6	5	8	2	5	3	2	1	3	4	2	3	386	1	Beijing	000000000003771	0	0	0	0	0	0
722	101	2	5	5	2	4	3	2	4	3	2	3	2	4	3	6	6	6	4.5	2	1	3	4	1	3	436	52	T2	777777777760731	0	0	0	0	0	0
723	101	2	5	4	2	3	3	2	4	2	2	3	2	4	3	7	2	5	2	2	1	3	4	1	3	437	53	T1	777777777760771	0	0	0	0	0	0
724	101	4	5	2	2	3	3	4	4	4	2	1	2	7	1	7	2	5	2	2	1	1	4	2	3	438	N.A.	N.A.	077777777760731	0	1	0	0	0	0
725	101	2	7	3	3	3	5	2	4	4	4	3	2	6	6	8	2	5	3	2	1	3	4	2	3	439	1	Beijing	000000000003771	0	0	0	0	0	0
726	101	4	3	2	2	3	3	3	4	4	2	1	2	5	1	5	2	6	2	2	1	2	4	2	3	440	943	Ambiguous:T2 T5	777777757760731	0	0	0	0	0	0
728	101	2	7	3	3	3	5	4	4	4	4	3	2	5	6	8	2	5	3	2	1	3	4	2	3	273	1	Beijing	000000000003771	1	0	0	0	0	0
729	101	2	7	3	3	3	5	4	4	4	4	3	2	6	5	8	2	5	3	2	1	3	4	2	3	7	1	Beijing	000000000003771	0	1	0	0	0	0
730	101	2	1	2	5	1	3	3	4	3	4	3	2	1	2	7	2	5	2	2	1	3	4	2	2	441	53	T1	777777777760771	0	1	0	0	0	0
731	101	2	7	3	3	3	5	4	4	4	4	3	2	5	6	8	2	5	3	2	1	3	4	2	3	273	1	Beijing	000000000003771	0	1	0	0	0	0
732	101	5	5	2	2	3	3	6	2	3	2	1	2	1	1	4	2	5	2	2	1	2	4	2	3	442	N.A.	N.A.	777747777760771	0	0	0	0	0	0
733	101	2	7	3	3	3	5	4	4	4	4	3	2	5	5	7	2	5	3	2	1	3	4	2	3	62	1	Beijing	000000000003771	0	0	0	0	0	0
735	101	2	7	3	3	3	8	4	4	4	4	3	2	5	6	13	2	5	3	2	1	3	4	2	3	443	1	Beijing	000000000003771	0	0	0	0	0	0
736	101	2	5	4	2	3	3	2	4	3	2	3	2	3	3	5	2	5	2	2	1	3	4	1	3	444	53	T1	777777777760771	0	0	0	0	0	0
737	101	4	5	2	2	3	3	4	5	4	2	1	2	4	1	5	2	5	2	2	1	3	4	2	3	445	52	T2	777777777760731	0	1	0	0	0	0
738	101	2	7	3	3	3	5	4	4	4	4	3	2	6	5	8	2	5	3	2	1	3	4	2	3	7	1	Beijing	000000000003771	0	0	0	0	0	0
739	101	2	6	3	1	3	5	4	4	3	4	3	5	7	4	8	2	5	3	2	1	3	4	2	3	446	1	Beijing	000000000003771	0	0	0	0	0	0
740	101	2	7	3	3	3	5	4	4	4	4	3	2	5	5	8	2	5	3	2	1	3	4	2	3	28	1	Beijing	000000000003771	1	1	0	0	0	0
741	101	4	4	1	2	3	3	4	4	3	2	1	2	1	1	4	2	5	2	2	1	2	4	2	3	447	393	T1	777757777760771	0	0	0	0	0	0
742	101	2	1	2	3	1	3	3	5	3	4	3	3	1	2	8	2	5	2	2	1	3	4	2	3	448	53	T1	777777777760771	0	0	0	0	0	0
743	101	2	7	3	3	3	5	2	4	4	4	3	2	6	5	8	2	5	3	2	1	3	4	2	3	128	1	Beijing	000000000003771	0	1	0	0	0	0
744	101	2	7	3	3	3	5	4	4	4	4	3	2	6	5	8	2	5	4	2	1	3	4	2	3	449	1	Beijing	000000000003771	0	0	0	0	0	0
745	101	2	7	3	3	3	4	4	4	4	4	3	2	6	5	8	2	5	3	2	1	3	4	2	5	450	1	Beijing	000000000003771	0	0	0	0	0	0
746	101	2	7	3	3	3	5	4	4	4	4	3	4	6	4	10	2	5	3	2	1	3	4	2	3	451	1	Beijing	000000000003771	0	1	0	0	0	0
747	101	2	7	3	3	3	5	4	4	4	4	3	2	5	5	8	2	5	3	2	1	3	4	2	3	28	1	Beijing	000000000003771	0	0	0	0	0	0
748	101	2	7	3	3	1	5	4	4	4	4	3	2	6	4	8	2	5	3	2	1	3	4	2	3	452	1	Beijing	000000000003771	1	0	0	1	0	0
749	101	2	7	3	2	3	4	4	4	4	6	3	2	4	5	8	2	5	3	2	1	4	4	2	3	453	190	Beijing	000000000003731	0	0	0	0	0	0
750	101	2	7	3	3	3	5	4	4	4	4	3	2	6	5	7	2	5	3	2	1	3	4	2	3	48	1	Beijing	000000000003771	0	0	0	0	0	0
751	101	2	3	3	3	3	3	4	4	4	4	3	2	6	5	8	2	5	3	2	1	3	4	2	3	454	1	Beijing	000000000003771	0	0	0	0	0	0
752	101	2	7	3	3	3	5	4	4	4	4	3	4	3	4	7	2	5	3	2	1	3	4	2	3	455	250	Beijing	000000000000371	1	0	0	1	0	0
754	101	2	7	3	2	2	3	4	4	4	4	4	2	6	5	7	2	5	3	2	1	3	4	2	3	456	1	Beijing	000000000003771	0	0	0	0	0	0
755	101	2	7	4	3	3	5	4	4	4	4	3	2	5	6	8	2	5	3	2	1	3	4	2	3	457	1	Beijing	000000000003771	0	0	0	0	0	0
756	101	2	7	3	3	3	5	4	4	4	4	3	2	6	5	8	2	5	3	2	1	3	4	2	3	7	1	Beijing	000000000003771	1	1	0	1	0	0
757	101	2	7	3	3	3	6	4	4	4	4	4	3	6	5	8	2	5	3	2	1	3	4	2	3	458	1	Beijing	000000000003771	0	1	0	0	0	0
758	101	2	7	4	3	3	5	4	4	4	4	3	2	6	5	9	2	5	3	2	1	3	4	2	3	459	1	Beijing	000000000003771	0	0	0	0	0	0
759	101	3	7	3	2	3	5	4	4	4	4	3	2	6	5	8	2	5	3	2	1	3	4	2	3	460	1	Beijing	000000000003771	0	0	0	0	0	0
760	101	2	9	3	3	5	5	2	4	4	4	3	4	5	4	8	2	5	3	2	1	3	4	2	3	461	1	Beijing	000000000003771	0	1	1	0	0	1
761	101	2	1	2	5	1	3	3	4	3	4	3	3	1	3	3	2	5	2	2	1	3	4	2	3	462	53	T1	777777777760771	0	1	0	0	1	0
762	101	2	6	3	1	3	5	4	4	4	4	3	2	6	5	8	2	5	3	2	1	3	4	2	4	463	1	Beijing	000000000003771	0	0	0	0	0	0
763	101	2	7	3	3	2	5	4	4	4	4	3	2	5	3	8	2	5	3	2	1	3	4	2	3	370	1	Beijing	000000000003771	0	0	0	0	0	0
764	101	2	7	3	3	3	5	4	4	4	4	3	2	5	5	8	2	5	3	2	1	3	4	2	3	28	1	Beijing	000000000003771	0	0	0	0	0	0
765	101	4	5	2	1	10	6	2	4	4	2	1	2	6	1	4	2	5	2	2	1	2	4	2	3	464	53	T1	777777777760771	0	0	0	0	0	0
766	101	2	4	3	3	3	5	5	4	4	4	3	2	6	6	10	2	5	3	2	1	3	4	2	3	465	1	Beijing	000000000003771	0	0	0	0	0	0
767	101	2	4	4	2	3	3	2	4	3	2	3	2	4	3	7	2	4	2	2	1	3	4	1	3	466	53	T1	777777777760771	0	1	0	0	0	0
768	101	2	7	3	3	3	5	4	4	4	4	3	2	4	5	8	2	5	4	2	1	3	4	1	3	467	1	Beijing	000000000003771	0	0	0	0	0	0
769	101	2	7	3	3	3	5	4	4	4	4	3	2	6	5	8	2	5	3	2	1	1	4	2	3	468	1	Beijing	000000000003771	0	0	0	0	0	0
770	101	4	2	2	2	2	3	3	4	3	2	1	2	2	1	7	2	5	2	2	1	2	4	2	3	469	1332	T2	677777777760731	0	1	0	0	0	0
771	101	3	5	2	2	2	3	5	5	3	2	1	2	6	1	9	2	5	2	2	1	2	4	2	3	470	52	T2	777777777760731	0	0	0	0	0	0
772	101	2	7	3	3	3	5	4	4	4	4	4	4	5	4	6	2	5	3	2	1	3	4	2	3	471	1	Beijing	000000000003771	0	0	0	0	0	0
773	101	2	6	3	3	3	5	5	4	4	4	3	2	6	3	5	2	5	3	2	1	3	4	2	3	472	1	Beijing	000000000003771	0	0	0	0	0	0
774	101	4	6	2	2	3	3	4	4	2	2	1	2	6	1	8	2	5	2	2	1	2	4	2	3	473	N.A.	N.A.	777760003760731	0	0	0	0	0	0
775	101	2	4	3	2	3	3	2	4	3	2	4	2	4	3	8	2	5	2	2	1	3	3	1	3	474	53	T1	777777777760771	0	1	0	0	0	0
776	101	4	5	2	2	3	2	3	4	3	2	1	2	3	1	7	2	5	2	2	1	2	4	2	3	475	37	T3	777737777760771	0	0	0	0	0	0
777	101	2	7	3	3	3	5	2	4	4	4	3	2	4	5	8	2	5	3	2	1	3	4	2	3	476	1	Beijing	000000000003771	0	1	0	0	0	0
778	101	2	5	3	2	2	3	2	4	3	2	3	1	3	3	7	2	3	2	2	1	2	4	4	3	477	742	H	777777770020771	0	1	0	0	0	0
779	101	2	5	1	2	3	3	2	4	1	2	3	2	5	3	7	2	5	2	2	1	3	4	1	3	478	53	T1	777777777760771	1	1	1	1	1	0
780	102	2	7	3	3	3	4	4	4	4	4	3	2	6	5	8	2	5	3	2	1	3	4	2	3	386	1	Beijing	000000000003771	0	0	0	0	0	0
781	102	2	1	2	5	1	3	3	4	2	4	4	4	1	3	8	2	5	2	2	1	3	4	2	3	479	53	T1	777777777760771	0	1	0	0	0	0
782	102	2	6	3	3	3	5	2	4	4	4	3	2	5	5	8	2	7	3	2	1	3	4	2	3	480	190	Beijing	000000000003731	0	0	0	0	0	0
783	102	2	7	3	3	3	5	4	4	3	4	3	2	1	5	7	2	5	3	2	1	3	4	2	3	481	1	Beijing	000000000003771	1	0	0	1	1	0
784	102	2	6	3	3	3	4	4	4	1	4	3	2	6	5	8	2	5	3	2	1	3	4	2	3	482	1	Beijing	000000000003771	0	0	0	0	0	0
785	102	2	7	3	3	3	5	4	4	3	4	3	2	5	5	8	2	2	3	2	1	3	4	2	3	483	1	Beijing	000000000003771	0	0	0	0	0	1
786	102	2	3	3	1	3	5	4	4	4	4	3	4	6	4	7	2	5	3	2	1	3	4	2	3	484	1	Beijing	000000000003771	0	1	0	0	0	0
787	102	2	7	4	3	3	4	4	4	4	4	3	2	8	5	8	2	5	3	2	1	3	4	2	3	485	1	Beijing	000000000003771	0	1	0	0	0	0
788	102	2	7	3	3	3	5	4	4	4	4	4	2	6	5	7	2	5	2	2	1	2	4	2	3	486	1	Beijing	000000000003771	1	1	0	0	0	0
789	102	2	7	3	2	3	5	4	4	4	3	3	2	4	5	8	2	5	3	2	1	3	4	2	3	487	1	Beijing	000000000003771	1	1	1	1	0	1
790	102	3	1	2	5	1	3	3	4	3	4	3	3	1	3	8	2	5	1	2	1	3	4	2	3	488	53	T1	777777777760771	0	0	0	0	0	0
791	102	2	5	5	3	3	3	2	4	3	2	3	2	3	2	2	2	5	1	2	1	3	4	2	3	489	53	T1	777777777760771	0	0	0	0	0	0
792	102	2	7	3	3	3	4	4	4	4	4	3	2	3	5	10	2	5	3	2	1	3	4	2	3	490	1	Beijing	000000000003771	0	0	0	0	0	0
793	102	2	8	3	3	3	5	4	4	4	4	3	2	5	5	7	2	5	3	2	1	3	4	2	3	491	54	Manu2	777777777763771	0	0	0	0	0	0
794	102	2	3	3	2	3	3	1	4	1	2	3	2	2	3	6	2	5	2	2	1	3	3	1	3	492	53	T1	777777777760771	0	0	0	0	0	0
795	102	2	8	3	3	3	5	4	4	4	4	3	4	6	4	7	2	5	3	2	1	3	4	2	3	493	1	Beijing	000000000003771	0	0	0	0	0	0
796	102	2	5	1	2	3	3	2	4	3	2	3	2	3	3	7	3	5	2	2	1	3	5	1	2	494	N.A.	N.A.	767777377760771	0	0	0	0	0	0
797	102	2	6	1	3	3	5	4	4	4	4	3	4	3	4	8	2	5	3	2	1	3	4	2	3	495	1	Beijing	000000000003771	0	0	0	0	0	1
798	102	2	7	3	3	3	5	4	4	4	4	3	2	6	5	8	2	5	3	2	1	3	4	2	3	7	1	Beijing	000000000003771	0	0	0	0	0	0
799	102	2	5	3	2	3	3	3	4	2	2	4	2	2	3	3	2	5	2	2	1	3	4	1	3	496	N.A.	N.A.	777777776060771	0	0	0	0	0	0
800	102	3	5	2	2	3	4	4	4	4	2	1	2	6	1	7	2	5	2	2	1	2	4	2	3	497	196	T1	677777777760771	1	0	0	0	0	0
801	102	2	7	3	3	3	5	4	4	4	2	3	2	4	5	8	2	5	3	2	1	3	4	2	3	373	1	Beijing	000000000003771	0	1	0	0	0	0
802	102	2	7	3	3	3	4	2	4	4	4	3	2	4	5	8	2	5	3	2	1	3	4	2	3	498	1	Beijing	000000000003771	1	1	0	0	0	0
803	102	2	7	3	3	3	5	4	4	4	4	3	2	5	5	8	2	5	3	2	1	3	4	2	3	28	1	Beijing	000000000003771	0	0	0	0	0	0
804	102	2	7	3	3	3	5	4	4	4	4	3	4	4	6	7	2	5	3	2	1	3	4	2	3	499	1	Beijing	000000000003771	0	1	0	0	0	0
806	102	2	7	3	3	3	5	3	4	4	4	3	2	5	5	8	2	5	3	2	1	3	4	2	3	408	1	Beijing	000000000003771	1	0	0	0	0	0
807	102	2	7	3	3	3	5	4	4	3	4	3	4	6	4	8	2	5	3	2	1	3	4	2	3	500	1	Beijing	000000000003771	0	0	0	0	0	0
808	102	3	4	2	2	3	3	4	4	4	2	1	2	9	1	9	2	5	2	2	1	2	4	2	4	501	78	T	777777777760711	0	0	0	0	0	0
809	102	2	7	3	3	3	5	4	4	4	4	3	2	6	5	8	2	5	3	2	1	3	3	2	3	502	1	Beijing	000000000003771	0	0	0	0	0	0
811	102	2	1	3	5	1	3	3	4	3	4	4	3	1	3	8	2	5	2	2	1	3	4	2	3	503	51	T1	777777777760700	1	0	0	0	0	0
812	102	2	1	3	5	1	3	3	4	3	4	4	3	1	3	8	2	5	2	2	1	3	4	2	3	503	51	T1	777777777760700	0	0	0	0	0	0
813	102	2	7	3	3	3	5	4	4	4	4	3	2	5	5	8	2	5	3	2	1	3	4	2	3	28	1	Beijing	000000000003771	0	0	0	0	0	0
814	102	0	5	3	3	3	3	4	4	25	4	3	2	5	4	9	2	5	3	2	1	3	4	2	3	504	1	Beijing	000000000003771	0	0	0	0	0	0
815	102	4	4	2	2	3	3	2	3	3	2	1	2	7	1	7	2	5	2	1	1	2	4	2	3	505	52	T2	777777777760731	0	0	0	0	0	0
816	102	2	7	3	3	2	5	4	4	4	4	3	4	5	4	9	2	5	3	2	1	3	4	2	3	506	1	Beijing	000000000003771	0	1	0	0	0	0
818	102	102	7	3	3	3	5	3	4	4	4	3	4	7	4	8	2	5	3	2	1	4	4	2	3	507	1	Beijing	000000000003771	1	0	0	0	0	0
819	102	2	7	3	3	2	5	4	4	4	4	3	2	6	5	8	2	5	3	2	1	3	4	2	3	508	1	Beijing	000000000003771	0	0	0	0	0	0
821	102	2	7	3	3	3	5	4	4	4	4	3	2	5	5	8	2	5	3	2	1	3	4	2	3	28	1	Beijing	000000000003771	0	0	0	0	0	0
822	102	2	4	3	3	3	5	4	4	4	4	3	4	7	4	10	2	5	3	2	1	3	4	2	3	509	1	Beijing	000000000003771	0	0	0	0	0	0
823	102	2	5	2	3	3	5	4	4	4	4	3	2	6	4	9	2	5	3	2	1	3	4	2	3	510	1	Beijing	000000000003771	0	0	0	0	0	0
825	102	103	5	3	3	3	5	4	4	4	4	3	2	6	4	9	2	5	3	2	1	3	5	2	3	511	1	Beijing	000000000003771	0	0	0	0	0	0
827	102	2	7	3	3	3	5	3	4	4	4	4	4	7	4	8	2	5	3	2	1	3	4	2	3	512	1	Beijing	000000000003771	0	0	0	0	0	0
828	102	2	7	4	3	3	5	4	4	2	4	3	2	5	7	8	2	5	3	2	1	3	4	2	3	513	1	Beijing	000000000003771	0	0	0	0	0	0
830	103	2	7	3	3	3	5	4	4	4	4	3	2	6	5	7	2	5	3	2	1	3	4	2	3	48	1	Beijing	000000000003771	0	1	0	0	0	0
831	103	2	7	3	3	3	5	4	4	4	4	3	2	2	5	7	2	5	3	2	1	3	4	2	3	514	1	Beijing	000000000003771	0	0	0	0	1	0
833	103	2	7	3	3	3	6	4	4	4	4	3	2	5	5	7	2	5	3	2	1	3	4	2	3	515	1	Beijing	000000000003771	0	0	0	0	0	0
834	103	4	5	2	2	2	3	3	4	4	2	1	2	3	1	8	2	3	2	2	1	2	4	2	3	516	53	T1	777777777760771	0	0	0	0	0	0
835	103	4	5	3	2	3	3	4	4	4	2	1	2	5	1	5	2	5	2	2	1	2	4	2	3	517	506	T5-RUS1	777760003760771	0	0	0	0	0	0
836	103	2	6	5	2	3	5	3	4	4	4	3	2	4	5	8	2	5	3	2	1	3	4	2	3	518	1	Beijing	000000000003771	0	0	0	0	0	0
837	103	2	8	3	2	3	5	4	4	4	4	3	2	6	5	4	2	5	3	2	1	3	4	2	3	519	1	Beijing	000000000003771	0	1	0	0	0	0
838	103	2	6	3	3	3	3	4	4	4	4	3	2	6	5	8	2	5	2	1	1	3	4	2	3	520	1	Beijing	000000000003771	0	0	0	0	0	0
839	103	2	7	3	3	2	5	4	4	4	4	3	2	5	5	7	2	5	3	2	1	3	4	2	3	521	1	Beijing	000000000003771	0	0	0	0	0	0
840	103	1	8	3	3	3	5	4	4	4	4	2	2	6	5	8	2	5	3	2	1	3	4	2	3	522	1	Beijing	000000000003771	0	0	0	0	0	0
841	103	2	6	3	2	3	5	4	4	4	4	3	2	8	5	8	2	5	3	2	1	3	4	2	3	523	1	Beijing	000000000003771	0	0	0	0	0	0
843	103	2	9	3	3	3	5	4	4	4	4	3	2	7	5	9	2	5	3	2	1	3	4	2	3	524	1	Beijing	000000000003771	0	0	0	0	0	0
844	103	2	7	3	3	3	5	4	4	4	4	3	2	6	6	9	2	5	3	2	1	3	4	2	3	525	1	Beijing	000000000003771	1	1	0	1	0	0
845	103	2	7	3	3	3	5	4	4	4	4	3	2	5	5	8	2	5	3	2	1	3	4	2	3	28	1	Beijing	000000000003771	0	0	0	0	0	0
846	103	2	7	3	3	3	5	4	4	4	4	3	2	6	5	8	2	5	3	2	1	3	4	2	3	7	1	Beijing	000000000003771	0	0	0	0	0	0
847	103	2	7	3	3	3	5	4	4	4	4	3	2	6	7	2	2	5	3	2	1	3	4	2	3	526	1	Beijing	000000000003771	0	0	0	0	0	0
848	103	2	7	3	3	3	5	4	4	4	4	3	2	7	5	8	2	1	4	2	1	3	4	2	3	527	1	Beijing	000000000003771	0	0	0	0	0	0
849	103	2	6	3	2	3	6	4	4	4	4	3	2	6	4	8	2	5	3	2	1	3	4	2	3	528	1	Beijing	000000000003771	0	0	0	0	0	0
850	103	2	7	3	3	3	5	4	4	4	4	3	2	5	5	8	2	5	3	2	1	3	4	2	3	28	1	Beijing	000000000003771	1	1	0	0	0	0
851	103	2	7	3	2	3	5	4	2	4	4	3	2	6	5	8	2	5	3	2	1	3	4	2	3	529	1	Beijing	000000000003771	0	0	0	0	0	0
852	103	2	7	3	3	3	5	4	4	4	4	3	2	6	5	6	2	5	3	2	1	3	4	2	3	10	1	Beijing	000000000003771	0	0	0	0	0	0
853	103	2	7	3	3	3	5	4	4	4	4	3	2	5	5	8	2	5	3	2	1	3	4	2	3	28	1	Beijing	000000000003771	0	0	0	0	0	0
854	103	2	7	3	3	3	7	6	4	4	4	3	2	6	5	8	2	5	3	2	1	3	4	2	3	530	1	Beijing	000000000003771	0	0	0	0	0	0
855	103	2	7	3	3	3	5	4	4	4	4	3	4	5	4	7	2	5	3	2	1	3	4	2	3	411	1	Beijing	000000000003771	0	0	0	0	0	0
856	103	2	7	3	3	3	5	4	2	1	4	3	2	6	5	8	2	5	4	2	1	3	4	2	3	531	1	Beijing	000000000003771	0	0	0	0	0	0
857	103	4	5	2	2	3	2	2	4	4	2	1	2	4	1	8	2	5	2	2	1	2	4	2	3	532	53	T1	777777777760771	0	1	0	0	0	0
858	103	2	6	5	2	3	5	4	4	4	4	3	2	6	5	7	2	5	3	2	1	3	4	2	3	533	1	Beijing	000000000003771	0	0	0	0	0	0
861	103	2	7	3	3	3	5	4	4	4	4	3	2	6	6	7	2	5	3	2	1	3	4	2	3	534	1	Beijing	000000000003771	0	0	0	0	0	0
862	103	1	8	3	3	3	5	4	4	1	4	3	2	6	5	7	2	5	3	2	1	3	4	2	3	535	1	Beijing	000000000003771	0	0	0	0	0	0
863	103	2	7	3	3	3	5	4	4	4	4	3	2	7	5	8	2	5	3	2	1	3	4	2	3	133	1	Beijing	000000000003771	0	0	0	0	0	0
864	103	2	7	2	1	3	5	1	4	4	4	3	4	7	4	8	2	5	3	2	1	3	4	2	3	536	1	Beijing	000000000003771	0	0	0	0	0	0
865	103	2	7	3	3	3	5	4	4	4	4	3	2	6	5	7	2	5	3	2	1	3	4	2	3	48	1	Beijing	000000000003771	0	0	0	0	0	0
866	103	2	7	3	3	3	5	4	4	4	4	3	2	6	5	8	2	5	3	2	1	3	4	2	3	7	1	Beijing	000000000003771	0	0	0	0	0	0
867	103	2	7	3	3	3	5	4	4	4	4	5	2	5	5	4	2	5	3	2	1	3	4	2	2	537	1	Beijing	000000000003771	1	1	0	0	0	0
868	103	2	7	3	3	3	5	4	4	4	4	3	2	4	5	8	2	5	3	2	1	3	4	2	3	64	1	Beijing	000000000003771	0	0	0	0	0	0
869	103	2	7	3	3	3	5	4	4	4	4	3	2	6	5	8	2	5	3	2	1	3	4	2	3	7	1	Beijing	000000000003771	0	1	0	1	0	0
871	103	1	8	3	3	3	5	4	4	4	4	3	2	6	5	7	2	5	3	2	1	3	4	2	3	538	1	Beijing	000000000003771	0	1	0	1	0	0
872	103	2	6	3	2	3	5	4	4	4	4	4	2	6	5	8	2	5	3	2	1	3	4	2	3	539	1	Beijing	000000000003771	0	0	0	0	0	0
873	103	2	6	3	2	3	5	4	4	4	4	3	2	6	5	8	2	5	3	2	1	3	4	2	3	540	1	Beijing	000000000003771	0	0	0	0	0	0
874	103	2	7	3	3	3	5	4	4	4	4	3	2	6	5	5	2	5	3	2	1	3	4	2	3	223	1	Beijing	000000000003771	0	0	0	0	0	0
875	103	2	7	3	3	3	5	4	4	4	4	3	2	5	5	8	2	5	3	2	1	3	4	2	3	28	1	Beijing	000000000003771	0	0	0	0	0	0
876	103	2	5	3	3	3	5	4	4	4	4	3	2	6	4	9	2	5	3	2	1	3	4	2	3	541	1	Beijing	000000000003771	0	0	0	0	0	0
877	103	2	7	3	3	3	5	4	4	4	2	3	2	5	5	8	2	5	3	2	1	3	4	2	3	542	1	Beijing	000000000003771	0	0	0	0	0	0
878	103	2	7	3	3	3	2	4	4	4	4	3	2	4	5	8	2	5	3	2	1	3	4	2	3	543	1	Beijing	000000000003771	0	0	0	1	0	0
879	103	2	7	2	3	3	5	3	4	4	4	4	2	5	5	8	2	5	3	2	1	3	4	2	3	544	1	Beijing	000000000003771	1	0	0	0	0	0
880	104	2	6	3	2	3	5	4	4	4	4	3	2	4	5	8	2	5	3	2	1	3	4	2	3	545	1	Beijing	000000000003771	0	0	0	0	0	0
881	104	2	7	3	3	3	5	4	4	3	4	3	2	4	5	8	2	5	3	2	1	3	4	2	3	546	1	Beijing	000000000003771	0	0	0	0	0	0
884	104	2	5	3	2	3	3	2	5	3	2	6	2	4	3	8	2	5	2	2	1	3	4	1	3	547	53	T1	777777777760771	0	0	0	0	0	0
885	104	4	5	2	2	2	2	2	4	4	2	1	2	6	1	8	2	5	2	2	1	2	4	2	3	548	52	T2	777777777760731	0	0	0	0	0	0
886	104	1	9	3	3	3	5	4	4	4	4	2	2	6	5	8	2	5	3	2	1	3	4	2	3	549	1	Beijing	000000000003771	0	1	0	0	0	0
887	104	2	5	3	3	3	5	4	4	4	4	3	2	6	5	5	2	5	3	2	1	3	4	2	3	550	1	Beijing	000000000003771	0	0	0	0	0	0
888	104	2	7	3	3	3	5	4	4	4	4	3	2	6	5	9	2	5	3	1	1	3	4	2	3	551	1	Beijing	000000000003771	0	0	0	0	0	0
890	104	2	7	3	2	3	5	4	4	4	2	3	2	6	5	8	2	5	3	2	1	3	4	2	3	552	1	Beijing	000000000003771	0	0	0	0	0	0
891	104	2	5	3	3	3	5	3	4	4	4	3	2	5	5	8	2	5	3	2	1	3	4	2	3	553	1	Beijing	000000000003771	0	0	0	0	0	0
893	104	4	5	2	2	3	3	2	4	3	2	1	2	6	1	7	2	5	2	2	1	2	4	1	3	554	52	T2	777777777760731	0	0	0	0	0	0
894	104	2	5	3	3	3	6	3	4	4	4	5	3	5	4	5	2	5	3	2	1	3	4	2	3	555	1	Beijing	000000000003771	0	0	0	0	0	0
895	104	2	5	4	2	4	3	2	4	3	2	3	2	1	3	7	2	5	2	2	1	3	4	1	3	556	334	T1	577777777760771	0	0	0	0	0	0
896	104	2	7	3	3	3	5	4	4	4	4	3	2	4	5	8	2	5	3	2	1	3	4	2	3	64	1	Beijing	000000000003771	1	1	0	0	0	0
897	104	2	7	3	3	3	5	4	4	4	4	3	2	4	5	8	2	5	3	2	1	3	4	2	3	64	1	Beijing	000000000003771	0	0	0	0	0	0
900	104	2	7	3	3	3	5	4	4	4	4	3	2	6	5	8	2	5	3	2	1	3	4	2	3	7	190	Beijing	000000000003731	0	0	0	0	0	0
901	104	2	1	2	5	1	3	3	4	3	4	3	3	1	3	8	2	5	2	2	1	3	4	2	3	557	53	T1	777777777760771	0	1	0	0	0	0
903	104	2	5	1	2	3	3	2	4	2	2	3	2	4	3	8	2	5	2	2	1	3	4	1	3	558	N.A.	N.A.	577737777760771	0	0	0	0	0	0
904	104	2	5	4	2	4	3	2	4	3	2	3	2	1	3	7	2	5	2	2	1	3	4	1	3	556	334	T1	577777777760771	0	1	0	0	0	0
906	104	2	7	3	3	3	5	4	4	4	4	3	2	6	5	8	2	5	3	2	1	3	4	2	3	7	1	Beijing	000000000003771	0	0	0	0	0	0
907	104	2	7	3	3	3	5	4	4	4	4	3	2	6	5	8	2	5	3	2	1	3	4	2	3	7	1	Beijing	000000000003771	0	0	0	0	0	0
908	104	2	7	3	3	3	5	4	4	4	4	4	4	7	4	8	2	5	3	2	1	2	4	2	3	559	1	Beijing	000000000003771	1	0	0	1	0	0
909	104	2	7	3	3	3	5	4	4	3	4	1	2	5	4	8	2	5	3	2	1	3	4	2	3	560	1	Beijing	000000000003771	0	0	0	0	0	0
910	104	2	7	3	4	3	4	4	4	4	4	3	2	6	5	8	2	5	3	2	1	3	4	2	3	561	1	Beijing	000000000003771	0	0	0	0	0	0
911	104	2	7	3	3	3	5	4	4	3	4	3	2	5	5	8	2	5	3	2	1	3	4	2	3	195	1	Beijing	000000000003771	0	0	0	0	0	0
912	104	2	7	3	3	3	5	4	4	4	4	3	2	6	5	8	2	5	3	2	1	3	4	2	3	7	1	Beijing	000000000003771	0	1	0	0	0	0
913	104	2	7	3	3	3	5	4	4	4	4	3	2	6	5	8	2	5	3	2	1	3	4	2	3	7	1	Beijing	000000000003771	0	0	0	0	0	0
914	104	2	7	3	3	3	5	4	4	4	4	3	2	4	5	7	2	5	3	2	1	3	4	2	3	210	1	Beijing	000000000003771	0	0	0	0	0	0
915	104	2	7	3	2	3	5	4	4	4	4	3	2	6	5	8	2	5	3	2	1	3	4	2	3	111	1	Beijing	000000000003771	0	0	0	0	0	0
917	104	4	5	2	2	3	3	4	4	4	2	1	2	5	1	8	2	5	2	2	1	2	4	2	4	562	52	T2	777777777760731	0	1	0	0	0	0
918	104	2	8	3	3	3	5	2	4	4	4	3	2	3	3	7	2	5	3	2	1	3	4	1	3	563	1	Beijing	000000000003771	1	0	0	1	0	0
919	104	2	7	3	2	3	5	4	4	4	4	3	2	6	5	8	2	5	3	2	1	3	4	2	3	111	1	Beijing	000000000003771	0	0	0	0	0	0
920	104	2	7	3	3	3	5	4	4	4	4	3	2	6	5	8	2	5	3	2	1	3	4	2	3	7	1	Beijing	000000000003771	0	0	0	0	0	0
921	104	2	7	3	3	3	5	4	4	4	4	3	2	6	5	8	2	5	3	2	1	3	4	2	3	7	1	Beijing	000000000003771	0	0	0	0	0	0
922	104	2	8	3	3	3	5	2	4	4	4	3	2	6	5	3	2	5	3	2	1	3	4	2	3	564	1	Beijing	000000000003771	1	1	1	1	0	0
923	104	2	2	4	2	3	3	2	4	2	2	4	2	3	3	5	2	5	2	2	1	3	4	1	3	565	53	T1	777777777760771	0	0	0	0	0	0
924	104	2	5	3	2	3	3	2	4	3	2	4	2	2	3	9	2	5	2	2	1	3	4	1	3	566	334	T1	577777777760771	1	0	0	1	0	0
925	104	2	1	2	3	1	3	3	4	3	4	3	1	1	3	9	2	5	2	2	1	3	4	2	2	567	N.A.	N.A.	777600377760771	1	1	0	1	0	0
926	104	2	7	3	3	3	5	4	2	4	4	3	2	5	5	8	2	5	3	2	1	3	4	2	3	568	1	Beijing	000000000003771	1	1	0	1	0	0
927	104	4	5	2	2	2	3	4	4	3	2	1	2	3	1	8	2	5	2	2	1	2	4	2	3	569	515	T2	777777776760731	0	0	0	0	0	0
928	104	2	7	3	3	3	5	4	2	4	4	3	2	4	5	8	2	5	3	2	1	3	4	2	3	570	1	Beijing	000000000003771	1	1	0	1	0	0
929	104	2	7	3	3	3	5	4	4	4	4	3	2	6	5	6	2	5	3	2	1	3	4	2	3	10	1	Beijing	000000000003771	0	0	0	0	0	0
930	104	2	6	3	2	3	5	4	4	4	4	3	2	6	5	8	2	5	3	2	1	3	4	2	3	540	1	Beijing	000000000003771	0	0	0	0	0	0
931	104	2	7	3	3	3	5	4	4	4	4	3	2	6	5	9	2	5	3	2	1	3	4	2	3	13	1	Beijing	000000000003771	1	1	0	1	0	0
932	104	2	6	3	3	3	5	4	4	4	4	1	2	6	5	8	2	5	3	2	1	3	4	2	3	571	1	Beijing	000000000003771	0	1	0	0	0	0
933	104	2	6	3	3	3	5	3	4	4	4	3	4	7	4	7	2	5	3	2	1	3	4	2	3	572	190	Beijing	000000000003731	0	1	0	0	0	0
934	104	2	7	3	3	3	5	4	4	4	4	3	2	5	5	8	2	5	3	2	1	3	4	2	3	28	1	Beijing	000000000003771	0	0	0	0	0	0
935	104	2	5	5	2	3	3	2	4	3	2	3	2	4	3	10	2	5	2	2	1	3	3	1	3	573	53	T1	777777777760771	0	0	0	0	0	0
936	104	2	6	3	2	3	5	4	4	4	4	3	2	5	5	8	2	5	3	2	1	3	4	2	3	574	1	Beijing	000000000003771	0	0	0	0	0	0
937	104	2	8	3	3	3	4	4	4	4	4	3	2	4	5	8	2	5	3	2	1	3	4	2	3	575	1	Beijing	000000000003771	0	0	0	0	0	0
938	104	2	6	3	2	3	5	4	4	4	4	5	2	6	5	8	2	5	3	2	1	3	4	2	3	576	1	Beijing	000000000003771	0	0	0	0	0	0
939	104	2	5	4	2	2	3	2	4	3	2	3	2	3	3	8	2	5	2	2	1	3	4	1	3	577	334	T1	577777777760771	0	0	0	0	0	0
940	104	2	7	3	1	3	4	4	4	4	4	3	4	5	4	8	2	5	3	2	1	3	4	2	3	578	1	Beijing	000000000003771	0	0	0	0	0	0
942	111	2	7	3	3	3	5	4	4	4	4	3	4	5	4	8	2	5	3	2	1	3	4	2	2	579	1	Beijing	000000000003771	0	1	0	0	0	0
943	111	2	7	3	3	3	5	4	4	4	4	3	2	5	5	8	2	5	3	2	1	3	4	2	3	28	1	Beijing	000000000003771	0	0	0	0	0	0
944	111	2	7	3	3	3	5	4	4	4	4	3	2	5	5	8	2	5	3	2	1	3	4	2	3	28	1096	Manu2	577777777763771	0	0	0	0	0	0
945	111	2	8	3	3	3	5	4	4	4	4	3	2	5	8	8	2	5	3	2	1	3	4	2	3	580	1	Beijing	000000000003771	0	0	0	0	0	0
946	111	4	4	1	2	3	3	4	4	3	2	1	2	1	1	4	2	5	2	2	1	2	4	2	2	581	4	NA	000000007760771	1	1	0	0	0	0
947	111	2	7	3	3	3	5	4	4	4	4	3	2	6	8	6	2	5	3	2	1	1	4	2	3	582	1	Beijing	000000000003771	0	0	1	0	0	0
949	111	2	7	3	3	3	6	3	4	4	4	3	3	3	4	8	2	5	3	2	1	3	4	2	3	583	1	Beijing	000000000003771	0	0	0	0	0	0
950	111	2	8	3	2	3	3	2	4	3	2	4	2	4	3	9	1	5	2	2	1	3	4	1	3	584	53	T1	777777777760771	0	1	0	0	0	0
951	111	4	5	2	2	3	3	4	4	4	2	1	2	5	1	2	2	5	2	2	1	2	4	2	3	585	1077	Ambiguous:T4 T2	777777377760731	1	0	1	1	0	0
952	111	2	7	3	3	3	5	5	4	4	4	3	4	6	4	8	2	5	3	2	1	3	4	2	3	586	1	Beijing	000000000003771	0	1	0	0	0	0
953	111	2	7	2	3	3	5	4	4	4	4	3	4	6	4	8	2	5	3	2	1	3	4	2	3	587	1	Beijing	000000000003771	1	1	0	0	0	0
954	111	2	7	2	3	3	5	4	4	4	4	3	2	4	5	8	2	5	3	2	1	3	4	2	3	588	1	Beijing	000000000003771	1	1	0	0	0	0
955	111	2	5	3	3	3	5	4	4	4	4	3	2	5	5	8	2	5	3	2	1	3	4	2	3	589	1	Beijing	000000000003771	0	0	0	0	0	0
956	111	2	7	3	3	3	5	4	4	4	4	3	2	6	5	8	2	5	3	2	1	3	4	2	3	7	1	Beijing	000000000003771	1	1	0	0	0	0
957	111	2	7	3	3	3	5	4	4	4	4	3	4	6	4	7	2	5	3	2	1	3	4	2	3	247	1	Beijing	000000000003771	0	1	0	0	0	0
958	111	2	7	3	3	2	5	4	4	4	4	3	2	5	9	8	2	5	3	2	1	3	4	2	3	590	1	Beijing	000000000003771	0	0	1	0	0	0
959	111	2	7	3	3	3	5	2	4	4	4	3	2	6	8	8	2	5	3	2	1	3	4	2	3	591	1	Beijing	000000000003771	0	0	0	0	0	0
960	111	2	5	3	2	3	2	2	4	3	2	1	2	3	3	6	2	5	2	2	1	2	4	1	3	592	N.A.	N.A.	777777603760711	1	1	0	1	0	0
961	111	2	5	4	2	3	3	2	4	3	2	3	2	3	2	1	2	1	2	2	1	3	4	1	3	593	53	T1	777777777760771	1	1	0	0	0	0
963	111	2	7	3	3	3	5	4	4	4	4	2	2	4	5	8	3	5	3	2	1	3	4	2	3	594	1	Beijing	000000000003771	1	0	0	0	0	1
964	111	2	5	3	3	3	5	2	4	4	4	4	2	3	4	8	2	5	3	2	1	3	4	2	3	595	1	Beijing	000000000003771	1	0	0	0	0	0
967	111	2	7	2	3	3	6	4	4	4	4	3	2	5	5	8	1	2	0	1	4	3	4	2	3	596	1	Beijing	000000000003771	1	1	0	0	0	0
968	111	2	6	3	3	3	5	4	4	3	2	3	2	5	5	8	2	5	3	2	1	3	4	2	3	597	1	Beijing	000000000003771	0	0	0	0	0	0
969	111	2	6	3	3	3	5	4	4	3	4	3	2	4	5	6	2	5	3	2	1	2	4	2	3	598	1	Beijing	000000000003771	1	1	1	0	0	0
970	111	2	7	3	3	3	5	4	4	4	4	3	2	6	5	8	2	5	3	2	1	3	4	2	3	7	N.A.	N.A.	000000000003411	0	0	0	0	0	0
971	111	2	7	3	3	3	4	4	4	4	4	3	4	6	4	8	2	5	3	2	1	3	4	2	3	599	1	Beijing	000000000003771	0	0	0	0	0	0
973	111	2	7	3	3	3	5	4	4	4	4	3	2	6	5	8	2	5	3	2	1	3	4	2	3	7	1	Beijing	000000000003771	0	0	0	0	0	0
974	111	2	6	3	2	3	5	4	4	4	4	3	2	6	5	8	2	5	3	2	1	3	4	2	3	540	1	Beijing	000000000003771	0	0	0	0	0	0
975	111	2	6	3	3	3	5	4	4	4	4	3	2	6	5	8	2	5	3	2	1	3	4	2	3	41	1	Beijing	000000000003771	1	0	1	1	0	0
976	111	7	4	2	2	3	3	4	4	4	2	1	2	6	1	8	2	5	2	2	1	2	4	2	3	600	53	T1	777777777760771	0	0	0	0	0	0
977	111	2	1	1	6	2	3	4	4	3	4	3	3	6	4	8	2	5	3	2	1	3	4	2	3	601	1	Beijing	000000000003771	1	1	0	0	0	0
981	111	2	6	3	3	3	5	4	4	4	4	3	2	5	4	8	2	5	2	2	1	3	4	2	3	602	1	Beijing	000000000003771	0	1	0	0	0	0
982	111	2	7	2	3	3	4	4	4	4	4	5	4	7	3	7	2	5	3	2	1	3	4	2	3	603	1	Beijing	000000000003771	0	0	0	0	0	1
983	111	2	5	2	2	3	3	2	1	3	2	3	2	4	3	9	2	5	2	2	1	3	4	1	3	604	2366	T1	777777777760171	0	1	0	0	0	0
984	111	2	7	3	3	3	6	2	4	4	4	3	2	6	5	7	2	5	3	2	1	3	4	2	3	605	1	Beijing	000000000003771	0	0	0	0	0	0
985	111	2	5	3	3	3	5	2	4	4	4	3	2	6	5	8	2	5	3	2	1	3	4	2	3	606	1	Beijing	000000000003771	0	0	0	0	0	0
986	111	4	5	2	2	3	3	4	4	3	2	1	2	3	1	5	2	5	2	2	1	2	4	2	3	607	N.A.	N.A.	777777760360731	1	0	1	1	0	0
987	111	3	5	2	2	3	3	4	4	3	2	1	2	5	1	9	2	5	2	2	1	2	4	2	3	608	46	NA	777777770000000	0	1	0	0	0	0
989	111	2	7	3	3	2	5	4	4	4	4	3	4	7	4	8	2	5	3	2	1	3	4	2	2	609	265	Beijing	000000000003371	0	1	0	0	0	0
993	112	2	7	3	3	2	3	4	4	4	4	3	2	5	5	8	2	5	3	2	1	3	4	2	3	610	1	Beijing	000000000003771	0	0	0	1	0	0
994	112	2	7	3	2	3	4	6	4	3	4	3	4	5	2	8	2	5	3	2	1	3	4	2	3	611	1	Beijing	000000000003771	0	0	0	0	0	0
996	112	1	1	2	2	1	3	2	4	3	4	3	3	2	3	5	2	5	2	2	1	3	4	2	3	612	627	T3-OSA	741737777760771	0	0	0	0	0	0
997	112	2	6	3	3	3	5	4	4	4	4	2	3	5	4	8	2	5	3	2	1	3	4	2	3	613	1	Beijing	000000000003771	0	0	0	0	0	1
998	112	2	7	2	3	3	5	4	4	4	4	3	2	6	5	8	2	5	3	2	1	3	4	2	3	614	1	Beijing	000000000003771	0	0	0	0	0	0
999	112	2	1	2	5	1	3	3	5	3	4	3	3	1	3	7	2	5	2	2	1	3	4	2	3	615	52	T2	777777777760731	0	0	0	0	0	0
1000	112	2	7	3	2	3	5	4	4	4	4	3	2	4	5	8	2	4	3	2	1	3	4	2	3	616	1	Beijing	000000000003771	1	1	0	0	0	0
1001	112	1	7	3	3	3	5	4	4	4	4	3	2	6	5	7	2	5	3	2	1	3	4	2	3	617	1	Beijing	000000000003771	0	0	0	0	0	0
1002	112	2	7	3	2	3	5	4	4	4	4	3	2	6	5	8	2	5	3	2	1	3	4	2	3	111	1	Beijing	000000000003771	0	0	0	0	0	0
1003	112	2	1	1	5	1	3	4	4	4	4	3	3	1	3	8	2	5	2	2	1	2	4	2	3	618	53	T1	777777777760771	0	1	0	0	0	0
1004	112	2	1	2	5	1	3	3	4	3	4	3	3	1	3	8	2	5	2	2	1	3	4	2	3	557	53	T1	777777777760771	0	0	0	0	0	0
1007	112	2	7	3	1	3	6	2	4	4	4	3	4	7	4	9	2	5	3	2	1	3	4	2	3	619	1	Beijing	000000000003771	0	0	0	0	0	0
1008	112	2	7	3	3	3	5	4	4	4	4	3	2	5	4	8	2	5	3	2	1	3	4	2	3	140	1	Beijing	000000000003771	0	0	0	0	0	0
1011	112	2	7	3	3	3	5	4	4	3	4	3	2	3	5	8	2	5	3	2	1	2	4	2	2	620	1	Beijing	000000000003771	0	0	0	0	0	0
1012	112	2	7	3	3	3	5	4	4	4	4	3	2	5	7	8	2	5	3	2	1	2	4	2	3	621	1	Beijing	000000000003771	0	1	0	0	0	0
1013	112	2	7	2	3	3	5	4	4	4	4	3	4	7	4	7	2	5	3	2	1	3	4	2	3	622	1	Beijing	000000000003771	0	0	0	0	0	0
1016	112	2	6	3	3	3	5	4	4	4	4	3	4	6	4	7	2	5	3	2	1	3	4	2	3	623	1	Beijing	000000000003771	0	0	0	0	0	0
1017	112	2	6	3	2	3	5	4	4	4	4	4	2	6	5	8	2	5	3	2	1	2	4	2	3	624	1	Beijing	000000000003771	0	0	0	0	0	0
1018	112	2	7	3	3	3	5	4	4	4	4	3	2	6	4	8	2	5	3	2	1	2	4	2	3	625	1	Beijing	000000000003771	0	0	0	0	0	0
1019	112	2	5	3	2	2	3	2	4	3	2	3	2	3	3	4	2	6	2	2	1	1	5	1	2	376	N.A.	N.A.	577737777760771	0	0	0	0	0	0
1020	112	2	6	3	2	3	3	2	4	3	2	1	2	3	2	7	2	5	2	2	1	3	4	1	3	626	N.A.	N.A.	567777777760771	0	1	0	0	0	0
1021	112	2	8	3	3	3	5	4	4	3	4	3	2	5	7	8	2	5	3	2	1	3	4	2	3	627	1	Beijing	000000000003771	0	1	0	0	0	0
1022	112	2	1	2	5	1	5	3	4	3	4	3	3	1	3	7	1	5	2	2	1	2	4	2	3	628	1626	T1	777777776760771	0	0	0	0	0	0
1023	112	2	6	3	2	3	4	3	4	4	4	3	2	6	5	8	2	5	3	2	1	3	4	2	3	629	1	Beijing	000000000003771	0	0	0	0	0	0
1024	112	2	7	3	3	3	5	4	4	4	4	3	4	7	4	10	2	5	3	2	1	3	4	2	1	630	1	Beijing	000000000003771	0	0	0	0	0	0
1026	112	2	7	3	3	3	5	2	4	4	4	3	2	3	5	8	2	5	3	2	1	3	4	2	3	631	1	Beijing	000000000003771	0	0	0	0	0	0
1027	112	2	5	1	4	2	3	4	4	2	1	2	2	3	3	8	2	6	2	2	1	3	3	1	5	632	42	LAM9	777777607760771	0	0	0	0	0	0
1028	112	2	6	3	3	3	2	4	4	4	4	3	2	6	5	8	2	5	3	1	1	3	4	2	3	633	1	Beijing	000000000003771	0	0	0	0	0	0
1029	112	2	5	3	3	3	5	4	4	4	4	3	2	6	3	9	2	5	3	2	1	3	4	2	2	634	1	Beijing	000000000003771	0	0	0	0	0	0
1030	112	2	5	3	2	3	5	4	4	4	4	3	2	4	5	7	2	5	3	2	1	3	4	2	3	635	1	Beijing	000000000003771	1	1	0	0	0	0
1032	112	4	5	1	2	2	3	5	3	4	2	1	3	6	1	4	2	5	2	2	1	3	4	2	3	636	N.A.	N.A.	770000007760771	0	0	0	0	0	0
1033	112	2	8	3	3	3	5	4	4	4	4	3	1	6	3	9	2	5	3	2	1	3	2	2	3	637	1	Beijing	000000000003771	0	0	0	0	0	0
1034	112	2	7	3	3	3	5	4	4	4	4	4	2	5	5	8	2	5	3	2	1	2	4	2	3	638	190	Beijing	000000000003731	0	0	0	0	0	0
1035	112	4	5	2	2	3	3	4	4	4	2	1	2	4	1	8	2	5	2	2	1	1	4	2	3	639	52	T2	777777777760731	1	0	0	0	0	0
1036	112	2	7	3	2	3	5	4	4	4	2	1	2	6	5	8	2	5	3	2	1	3	4	2	3	640	1	Beijing	000000000003771	0	0	0	0	0	0
1037	112	2	7	3	3	3	5	4	4	4	4	4	2	5	5	4	2	5	3	2	1	2	4	2	3	641	N.A.	N.A.	577737777760771	0	1	0	0	0	0
1038	112	102	6	4	3	3	6	3	4	4	4	3	2	8	2	6	2	5	2	2	1	3	4	3	3	642	1	Beijing	000000000003771	0	0	0	0	0	0
1039	112	2	7	3	2	3	5	4	4	4	4	3	2	6	5	7	2	5	3	2	1	3	4	2	3	643	1	Beijing	000000000003771	0	0	0	0	0	0
1040	112	2	7	3	3	3	5	4	4	4	4	3	2	6	5	8	2	5	3	2	1	2	4	2	3	352	1	Beijing	000000000003771	1	1	0	0	0	0
1041	112	2	7	3	3	3	5	2	4	3	4	5	2	6	5	7	2	5	3	2	1	3	4	2	3	644	1	Beijing	000000000003771	1	0	0	0	0	0
1042	112	2	7	3	3	3	5	4	4	4	4	3	2	6	5	8	2	5	4	2	1	3	4	2	3	449	1	Beijing	000000000003771	0	0	0	0	0	0
1044	112	2	8	3	3	3	5	4	4	4	4	3	2	5	9	8	2	5	3	2	1	3	4	2	3	645	1	Beijing	000000000003771	0	0	0	0	0	0
1045	112	2	5	3	2	3	3	2	4	3	2	3	2	3	3	6	2	5	2	2	1	3	3	1	3	646	36	H3	777737777720771	1	0	0	1	0	0
1050	112	2	4	4	2	3	3	2	4	2	2	2	2	4	3	6	2	5	2	2	1	3	3	1	3	647	53	T1	777777777760771	0	0	0	0	0	0
1051	112	2	7	3	3	3	5	4	4	4	4	3	2	6	8	8	2	5	3	2	1	3	4	2	3	648	1	Beijing	000000000003771	0	0	0	0	0	0
1052	112	2	8	3	3	3	6	2	4	4	4	2	2	6	5	7	2	5	3	2	1	3	4	2	3	649	1	Beijing	000000000003771	0	0	0	1	0	0
1053	112	2	7	3	3	3	5	3	4	4	4	3	2	5	7	8	2	5	3	2	1	3	4	2	3	650	1	Beijing	000000000003771	1	1	0	1	0	0
1054	112	4	5	3	2	3	3	4	5	3	2	1	2	2	1	8	2	5	2	2	1	2	4	2	3	651	52	T2	777777777760731	1	1	0	1	0	1
1057	121	2	7	3	3	3	5	4	4	4	4	3	2	6	5	8	2	5	3	2	1	3	4	2	3	7	1	Beijing	000000000003771	0	0	0	0	0	0
1058	121	2	7	3	3	3	5	4	4	4	4	3	2	2	5	8	2	5	3	2	1	3	4	2	3	652	1	Beijing	000000000003771	1	1	1	1	0	0
1059	121	2	6	3	3	3	5	4	4	4	4	3	2	6	5	8	2	5	3	2	1	3	4	2	3	41	1	Beijing	000000000003771	0	0	0	0	0	0
1060	121	2	7	3	3	3	5	4	4	4	4	3	2	6	5	8	2	5	3	2	1	3	4	2	3	7	1	Beijing	000000000003771	0	0	0	0	0	0
1061	121	2	7	3	3	3	6	4	4	4	4	3	2	6	5	3	2	5	3	2	1	3	4	2	3	653	1	Beijing	000000000003771	0	0	0	0	0	0
1062	121	4	6	2	2	3	3	4	4	3	2	1	2	3	1	3	2	5	2	2	1	2	4	2	3	654	4	NA	000000007760771	0	0	0	0	0	0
1064	121	2	8	3	3	3	5	4	4	4	4	3	2	6	5	8	2	5	3	2	1	3	4	2	3	655	1	Beijing	000000000003771	0	0	0	0	0	0
1065	121	4	3	2	2	3	3	3	4	3	2	1	2	4	1	6	2	5	2	2	1	2	4	2	3	656	53	T1	777777777760771	0	0	0	0	0	0
1066	121	2	1	2	4	1	3	3	4	3	4	3	3	1	3	8	2	5	2	2	1	3	4	2	3	657	53	T1	777777777760771	1	1	0	0	1	0
1067	121	2	6	3	3	3	2	4	4	4	4	3	2	5	5	8	2	5	3	2	1	3	4	2	3	658	1	Beijing	000000000003771	0	0	0	0	0	0
1068	121	2	7	3	3	3	5	4	4	4	4	3	2	6	5	3	2	5	3	2	1	3	4	2	3	659	1	Beijing	000000000003771	0	0	0	0	0	0
1069	121	2	7	3	3	3	5	4	4	4	4	3	2	5	6	3	2	5	1	2	1	3	4	2	3	660	1	Beijing	000000000003771	0	0	0	0	0	0
1070	121	2	7	3	3	3	4	4	4	4	4	3	4	5	4	8	2	5	3	2	1	2	4	2	3	661	1	Beijing	000000000003771	0	0	0	0	0	0
1071	121	2	8	3	2	3	5	4	4	4	4	3	2	6	3	8	2	5	3	2	1	3	4	2	3	662	1	Beijing	000000000003771	0	0	0	0	0	0
1072	121	2	7	3	3	3	5	4	4	4	2	3	2	5	4	5	2	5	3	2	1	3	4	2	3	663	1	Beijing	000000000003771	0	0	0	0	0	0
1073	121	1	4	3	2	3	4	2	4	3	2	3	2	3	3	6	2	5	2	2	1	3	3	1	3	664	N.A.	N.A.	007777777760771	0	1	0	0	0	0
1075	121	2	7	3	3	3	5	4	4	4	4	3	2	6	5	8	2	5	3	2	1	3	4	2	3	7	1	Beijing	000000000003771	0	0	0	0	0	0
1076	121	2	5	3	3	3	5	4	4	3	4	3	2	4	5	9	2	5	3	2	1	3	4	2	3	665	1	Beijing	000000000003771	1	0	0	1	0	0
1077	121	2	7	3	3	3	5	3	2	4	4	3	2	6	5	8	2	5	3	2	1	3	4	2	3	666	1	Beijing	000000000003771	0	0	0	0	0	0
1078	121	2	8	3	3	3	5	4	4	4	4	3	2	6	5	8	2	5	3	2	1	3	4	2	3	655	1	Beijing	000000000003771	1	1	0	0	0	0
1079	121	2	7	3	3	3	5	4	4	4	4	3	2	5	5	8	2	5	3	2	1	3	4	2	2	667	1	Beijing	000000000003771	0	1	0	0	0	0
1080	121	2	7	4	3	3	5	4	4	4	4	3	2	6	5	7	2	5	3	2	1	3	4	2	3	668	541	Beijing	000000000003711	0	0	0	0	0	1
1081	121	2	6	3	3	3	5	4	4	4	4	3	2	6	5	8	2	5	3	2	1	3	4	2	3	41	1	Beijing	000000000003771	1	1	0	1	0	0
1082	121	2	7	3	1	3	3	4	4	4	4	4	5	6	4	7	2	5	3	2	1	3	4	2	3	669	1	Beijing	000000000003771	0	1	0	0	0	0
1083	121	2	7	3	3	3	5	4	4	4	4	3	2	4	5	8	2	5	3	2	1	2	4	2	3	670	1	Beijing	000000000003771	0	0	0	0	0	0
1084	121	2	7	3	3	3	5	6	4	4	4	3	2	6	5	8	2	5	3	2	1	3	4	2	4	671	1	Beijing	000000000003771	0	0	0	0	0	0
1085	121	2	1	2	4	1	2	2	5	2	4	3	3	1	3	7	2	5	2	2	1	3	4	2	3	672	53	T1	777777777760771	0	0	0	0	0	0
1086	121	2	7	2	3	3	5	5	4	4	4	3	2	7	5	8	2	5	2	2	1	3	4	2	3	673	1	Beijing	000000000003771	0	0	0	0	0	0
1087	121	2	5	3	2	3	3	2	4	3	2	2	2	3	3	6	2	5	2	2	1	3	4	1	3	674	N.A.	N.A.	577777760000731	0	0	0	0	0	0
1090	121	2	5	3	2	3	3	1	4	3	2	3	2	2	2	6	2	5	2	2	1	3	2	1	3	675	334	T1	577777777760771	0	0	0	0	0	0
1093	121	2	4	4	3	3	3	4	4	4	4	3	2	3	3	8	2	5	2	2	1	1	4	2	3	676	1	Beijing	000000000003771	1	1	0	0	0	0
1095	121	2	7	3	3	3	3	4	2	4	4	4	2	6	5	7	2	5	4	2	1	2	4	2	3	677	190	Beijing	000000000003731	0	0	0	0	0	0
1096	121	2	6	3	2	3	5	4	4	4	4	4	2	6	5	8	2	5	3	2	1	3	4	2	3	539	1	Beijing	000000000003771	0	0	0	0	0	0
1097	121	2	5	3	2	3	3	2	4	3	2	3	2	2	3	7	2	5	2	2	1	3	4	1	3	678	334	T1	577777777760771	0	0	0	0	0	0
1098	121	2	8	3	3	3	5	2	4	4	4	3	2	6	5	8	2	5	3	2	1	3	4	2	3	309	1	Beijing	000000000003771	0	0	0	0	0	0
1099	121	2	7	3	3	3	5	4	4	3	4	3	2	4	5	8	2	5	3	2	1	3	4	2	3	546	1	Beijing	000000000003771	1	1	1	1	0	1
1102	121	2	7	3	3	3	5	4	4	4	4	3	2	5	5	8	2	5	3	2	1	3	4	2	3	28	1	Beijing	000000000003771	1	1	1	1	0	0
1103	121	2	7	3	3	3	5	4	4	4	4	3	2	6	5	3.5	2	5	3	2	1	3	4	2	3	215	1	Beijing	000000000003771	1	1	0	1	0	0
1104	121	2	7	3	3	3	5	4	4	4	4	3	2	5	4	8	2	5	3	2	1	4	4	2	3	679	1	Beijing	000000000003771	1	0	0	1	0	0
1105	122	2	3	3	3	3	5	4	4	4	4	3	4	7	4	8	2	5	3	2	1	2	4	2	3	680	260	Beijing	000000000003171	0	0	0	0	0	0
1106	122	2	7	3	3	3	5	4	4	4	4	3	2	6	5	8	2	5	3	2	1	3	4	2	3	7	1	Beijing	000000000003771	0	1	0	0	0	0
1107	122	2	5	3	2	2	4	2	4	3	2	3	2	5	3	5	2	5	2	2	1	3	3	1	3	681	53	T1	777777777760771	0	0	0	0	0	0
1109	122	2	7	3	3	3	5	4	4	4	4	3	2	6	5	8	2	5	3	2	1	2	4	2	3	352	1	Beijing	000000000003771	0	0	0	0	0	0
1112	122	2	8	3	3	3	5	2	4	4	4	3	2	6	5	8	2	5	3	2	1	3	4	2	3	309	1	Beijing	000000000003771	0	0	0	0	0	0
1114	122	2	9	3	3	3	5	4	4	4	4	3	2	6	5	8	2	5	3	2	1	3	4	2	3	320	1	Beijing	000000000003771	0	0	0	0	0	0
1115	122	2	7	3	3	3	5	4	4	3	2	3	2	5	5	8	2	5	3	2	1	3	4	2	3	682	1	Beijing	000000000003771	0	0	0	0	0	0
1116	122	2	7	3	3	3	5	2	4	3	4	3	2	6	5	8	2	5	3	2	1	3	4	2	4	683	1	Beijing	000000000003771	0	0	0	0	0	0
1117	122	2	7	3	3	2	5	4	4	4	4	3	2	5	5	9	2	5	3	2	1	3	4	2	3	684	1	Beijing	000000000003771	0	0	0	0	0	0
1118	122	2	7	3	2	3	5	5	4	4	4	3	2	6	5	8	2	5	3	2	1	3	4	2	2	685	1	Beijing	000000000003771	0	0	0	0	0	0
1119	122	2	7	3	2	3	5	4	4	4	4	3	2	5	5	8	2	5	3	2	1	3	4	2	3	92	1	Beijing	000000000003771	0	0	0	0	0	0
1120	122	2	7	2	3	2	5	4	4	4	4	3	2	6	6	8	2	5	3	2	1	3	4	2	3	686	1	Beijing	000000000003771	0	0	0	0	0	0
1121	122	2	7	3	3	3	5	4	4	4	4	3	4	6	6	8	2	5	3	2	1	3	4	2	3	687	1	Beijing	000000000003771	0	0	0	0	0	0
1122	122	2	7	3	3	3	5	4	4	4	4	3	2	6	5	8	2	5	2	2	1	3	4	3	3	688	1	Beijing	000000000003771	0	0	0	0	0	0
1123	122	2	7	3	3	3	5	4	4	4	4	3	2	6	3	8	2	5	3	2	1	3	4	2	1	689	1	Beijing	000000000003771	0	0	0	0	0	0
1124	122	2	7	3	3	3	5	4	4	4	4	3	4	5	4	7	2	5	3	2	1	3	4	3	3	690	1	Beijing	000000000003771	1	1	0	1	0	0
1125	122	2	7	4	3	3	5	4	4	3	4	3	2	6	5	5	2	5	3	2	1	3	4	2	3	691	1	Beijing	000000000003771	0	0	0	0	0	0
1127	122	2	7	3	3	3	5	4	4	4	4	3	2	5	5	8	2	5	2	2	1	2	4	2	3	692	1	Beijing	000000000003771	0	0	0	0	0	0
1128	122	2	7	2	3	2	5	5	4	4	4	3	2	5	6	7	2	5	3	2	1	3	4	2	3	693	1	Beijing	000000000003771	0	0	0	0	0	0
1129	122	2	7	3	3	3	5	2	4	4	4	3	3	7	5	2	2	5	3	2	1	3	4	2	3	694	1	Beijing	000000000003771	0	0	0	0	0	0
1130	122	2	7	3	3	3	5	4	4	4	4	3	2	5	5	10	2	5	3	2	1	3	4	2	3	695	1	Beijing	000000000003771	0	0	0	0	0	0
1131	122	2	7	3	3	2	5	4	4	4	4	3	2	6	5	8	2	5	3	1	1	3	4	2	3	696	1	Beijing	000000000003771	0	1	0	0	0	0
1132	122	2	5	3	1	3	5	2	4	4	4	3	4	6	4	8	2	5	3	2	1	3	4	2	3	697	1	Beijing	000000000003771	0	0	0	0	0	0
1133	122	2	5	3	3	3	5	4	4	4	4	3	2	6	5	3	2	5	3	2	1	3	4	2	3	698	1364	Beijing	000000000003471	1	0	0	1	0	0
1134	122	2	7	3	3	3	5	4	4	4	4	3	2	6	4	3	2	5	2	2	1	3	4	2	3	699	1	Beijing	000000000003771	0	0	0	0	0	0
1135	122	2	7	3	3	3	4	4	4	4	4	3	4	6	4	2	2	5	3	2	1	3	4	2	3	700	1	Beijing	000000000003771	0	1	1	0	0	0
1136	122	2	1	3	6	1	4	3	4	3	4	3	3	1	3	8	2	5	2	2	1	3	4	2	3	701	N.A.	N.A.	777577777760171	0	1	0	0	0	0
1137	122	2	7	3	3	3	5	2	4	3	2	3	2	5	6	8	2	5	3	2	1	3	4	2	3	702	1	Beijing	000000000003771	0	0	0	0	0	0
1138	122	2	7	3	3	3	5	4	4	4	4	3	2	6	5	8	2	5	3	2	1	3	4	2	3	7	1	Beijing	000000000003771	0	0	0	0	0	0
1139	122	2	7	3	3	3	5	4	4	3	4	6	2	5	5	8	2	5	3	2	1	3	4	2	3	703	1	Beijing	000000000003771	1	1	1	1	1	1
1140	122	2	3	3	2	3	5	4	4	4	4	3	2	5	5	8	2	5	2	2	1	3	4	2	3	704	1	Beijing	000000000003771	0	0	0	0	0	0
1141	122	2	6	1	3	3	5	4	3	4	4	3	4	6	4	8	2	5	3	2	1	3	4	2	3	705	1	Beijing	000000000003771	1	0	1	1	1	0
1142	122	2	7	3	2	3	5	4	4	4	4	3	2	6	5	8	2	5	3	2	1	3	4	2	3	111	1	Beijing	000000000003771	0	0	0	0	0	0
1143	122	2	4	3	2	3	3	3	4	3	2	4	2	4	2	8	2	5	2	1	1	3	4	1	3	706	53	T1	777777777760771	0	1	0	0	0	0
1144	122	2	5	3	3	3	5	5	1	3	4	3	2	6	5	8	2	5	3	2	1	3	4	2	3	707	1	Beijing	000000000003771	0	0	0	0	0	0
1145	122	2	7	3	3	4	5	4	4	4	4	3	2	6	5	8	2	5	3	2	1	3	4	2	3	708	1	Beijing	000000000003771	0	0	0	0	0	0
1146	122	2	7	3	3	3	5	4	6	4	4	3	2	3	5	8	2	5	3	2	1	3	4	2	3	709	1	Beijing	000000000003771	0	0	0	0	0	0
1147	122	2	5	4	2	3	3	2	4	3	2	3	2	3	3	8	2	5	2	2	1	3	4	1	3	710	N.A.	N.A.	577737777760771	0	0	0	0	0	0
1148	122	2	7	3	3	2	5	4	4	4	4	3	2	6	7	8	2	5	3	2	1	3	4	2	3	711	190	Beijing	000000000003731	1	1	0	0	0	0
1150	122	2	6	3	3	3	5	4	4	3	4	3	2	5	5	8	2	5	3	2	1	3	4	2	3	90	1	Beijing	000000000003771	0	1	0	0	0	0
1152	123	2	7	3	3	2	5	4	4	4	4	3	4	7	4	8	2	4	3	2	1	3	4	2	3	712	1	Beijing	000000000003771	0	1	0	0	0	1
1153	123	2	7	3	3	3	5	3	4	4	4	1	3	4	4	8	2	5	3	2	1	3	4	2	3	713	1	Beijing	000000000003771	0	0	0	0	0	0
1154	123	2	7	3	3	3	5	4	4	4	4	3	2	6	5	8	2	5	3	2	1	3	4	2	3	7	190	Beijing	000000000003731	0	1	0	0	0	0
1156	123	2	7	3	3	3	6	4	4	4	4	3	2	6	4	10	2	5	3	2	1	3	4	2	3	714	1	Beijing	000000000003771	0	0	0	0	0	0
1157	123	2	6	3	2	3	5	4	4	4	4	3	2	6	5	2	2	6	2	2	1	3	4	3	3	715	1	Beijing	000000000003771	0	0	0	0	0	0
1158	123	2	7	3	3	3	5	4	4	4	4	3	2	6	5	8	2	5	3	2	1	3	4	2	3	7	1	Beijing	000000000003771	0	0	0	0	0	0
1159	123	2	7	3	3	3	5	4	4	4	4	3	2	6	5	9	2	5	2	2	1	3	4	2	3	716	1	Beijing	000000000003771	0	0	0	0	0	0
1160	123	2	6	3	2	3	5	4	4	4	4	3	2	5	5	8	2	5	3	2	1	3	4	2	3	574	1	Beijing	000000000003771	0	1	0	0	0	0
1161	123	2	7	3	3	3	5	4	4	4	4	3	2	6	5	8	2	5	3	2	1	3	4	2	3	7	1	Beijing	000000000003771	1	0	0	0	0	0
1162	123	2	7	3	1	3	5	4	4	4	4	3	4	7	4	6	2	5	3	2	1	3	4	2	3	717	1	Beijing	000000000003771	1	1	0	1	0	0
1163	123	2	7	3	3	3	5	2	4	4	4	3	2	6	5	8	2	5	3	2	1	3	4	2	3	128	1	Beijing	000000000003771	0	0	0	0	0	0
1164	123	2	7	3	3	3	5	4	4	4	4	4	1	5	5	8	2	5	3	2	1	3	4	2	3	718	1	Beijing	000000000003771	1	0	0	0	0	0
1166	123	2	5	3	2	2	3	2	4	3	2	3	2	3	3	4	2	6	2	2	1	1	5	1	2	376	N.A.	N.A.	577737777760771	0	0	0	0	0	0
1167	123	2	6	3	3	3	5	4	4	3	2	4	2	5	5	7	2	5	3	2	1	3	4	2	3	719	1	Beijing	000000000003771	0	0	0	0	0	0
1168	123	2	5	3	3	3	5	4	4	4	4	3	2	5	4	7	2	5	3	2	1	3	4	2	3	720	1	Beijing	000000000003771	0	0	0	0	0	0
1169	123	2	7	3	3	3	5	4	4	4	4	3	2	6	5	9	2	5	3	2	1	3	4	2	3	13	2413	Beijing	000000000003760	0	0	0	0	0	0
1170	123	2	7	3	3	3	5	4	4	4	4	3	2	6	4	8	2	5	3	2	1	2	4	2	3	625	1	Beijing	000000000003771	0	0	0	0	0	0
1171	123	2	7	3	3	3	5	4	4	4	4	3	2	6	5	8	2	5	3	2	1	3	2	2	3	225	190	Beijing	000000000003731	0	0	0	0	0	0
1173	123	2	7	3	3	3	4	4	4	4	4	3	2	6	5	10	2	5	3	2	1	3	4	2	3	721	1	Beijing	000000000003771	0	0	0	0	0	0
1174	123	2	4	4	3	3	5	5	4	4	4	3	4	6	4	8	2	5	3	2	1	3	4	2	3	722	1	Beijing	000000000003771	0	0	0	0	0	0
1175	123	2	7	3	3	3	5	4	4	4	4	3	2	6	5	8	2	5	3	2	1	3	4	2	3	7	1	Beijing	000000000003771	0	0	0	0	0	0
1176	123	2	6	3	3	3	5	4	4	4	4	3	2	5	5	8	2	5	3	2	1	3	4	2	3	89	1	Beijing	000000000003771	0	0	0	0	0	0
1177	123	1	6	3	3	3	5	4	4	4	4	5	2	6	5	7	2	5	3	2	1	3	4	2	3	723	1	Beijing	000000000003771	1	1	1	1	1	1
1179	123	6	3	2	2	3	3	4	4	3	2	1	2	6	1	5	2	3	2	2	1	2	4	2	3	724	52	T2	777777777760731	0	0	0	0	0	0
1180	123	2	7	3	3	3	5	4	4	4	4	3	2	6	5	8	2	5	3	2	1	3	4	2	3	7	1	Beijing	000000000003771	0	0	0	0	0	0
1182	123	2	5	3	2	3	4	2	4	3	2	4	2	3	2	8	2	5	2	2	1	3	4	1	3	725	291	T1	777777677760771	0	1	0	0	0	0
1184	123	2	7	3	3	3	5	4	4	4	4	3	4	7	4	6	2	5	3	2	1	3	4	2	3	726	1	Beijing	000000000003771	1	1	1	1	0	0
1185	123	2	7	3	2	3	5	4	4	4	4	3	2	6	5	8	2	5	2	2	1	3	4	2	3	727	1	Beijing	000000000003771	0	0	0	0	0	0
1186	123	2	7	3	2	3	4	4	4	4	4	3	2	6	5	8	2	5	2	2	1	2	4	2	3	728	1	Beijing	000000000003771	0	1	0	0	0	0
1188	123	2	5	3	3	3	5	4	4	4	4	3	2	6	5	8	2	5	3	2	1	3	4	2	3	37	1	Beijing	000000000003771	0	0	0	0	0	0
1189	123	2	6	3	3	3	5	2	4	3	4	3	2	6	5	9	2	5	3	2	1	3	4	2	3	729	1	Beijing	000000000003771	0	0	0	1	0	0
1190	123	2	7	3	3	3	5	2	4	4	4	3	2	5	5	9	2	6	3	2	1	3	4	2	3	730	190	Beijing	000000000003731	0	0	0	0	0	0
1191	123	2	5	3	3	3	5	4	4	4	4	3	2	6	5	3	2	5	3	2	1	3	4	2	3	698	1	Beijing	000000000003771	0	0	0	0	0	0
1196	123	2	7	3	3	3	5	3	4	4	4	3	3	4	4	7	2	5	3	2	1	3	4	2	3	55	1	Beijing	000000000003771	0	0	0	0	0	0
1197	123	2	7	3	3	3	5	3	4	4	4	2	2	6	5	7	2	5	3	2	1	3	4	2	3	731	1	Beijing	000000000003771	0	0	0	0	0	0
1198	123	2	7	3	3	3	6	4	4	4	4	3	4	6	4	8	2	5	3	2	1	3	4	2	3	732	1	Beijing	000000000003771	0	1	0	0	0	0
1199	123	2	7	3	3	3	5	4	4	4	4	3	2	4	5	8	2	5	3	2	1	3	4	2	3	64	1	Beijing	000000000003771	1	0	0	0	0	0
1200	123	2	7	4	3	3	5	4	4	4	4	3	2	5	5	4	2	5	2	2	1	3	4	2	3	733	1	Beijing	000000000003771	1	1	1	1	0	0
1201	123	3	5	2	2	2	2	1	2	4	2	1	1	3	1	8	2	5	2	2	1	2	4	2	3	734	53	T1	777777777760771	0	1	0	0	0	0
1202	123	2	7	3	3	3	5	4	4	4	4	3	2	6	5	8	2	5	3	2	1	3	4	2	3	7	1	Beijing	000000000003771	0	0	0	0	0	0
1203	123	2	7	3	3	3	4	4	5	4	4	4	2	6	5	8	2	5	3	2	1	3	4	2	3	735	1	Beijing	000000000003771	0	0	0	0	0	0
1204	123	2	7	3	3	3	5	4	4	4	4	3	2	6	5	8	2	5	3	2	1	3	4	2	3	7	1	Beijing	000000000003771	0	0	0	0	0	0
1205	123	2	7	3	3	3	5	2	4	4	4	3	2	7	5	8	2	5	3	2	1	3	4	2	3	736	190	Beijing	000000000003731	0	0	0	0	0	0
1206	123	2	7	3	3	3	5	4	4	4	4	3	2	6	5	8	2	5	2	2	1	3	4	2	3	737	1	Beijing	000000000003771	0	0	0	0	0	0
1207	123	2	7	3	3	3	5	4	4	4	4	3	2	5	5	2	2	5	3	2	1	3	4	2	4	738	1	Beijing	000000000003771	1	1	1	1	0	1
1208	123	2	7	3	3	3	5	4	4	4	4	3	4	7	5	7	2	5	3	2	1	3	4	2	3	739	1	Beijing	000000000003771	0	1	0	0	0	0
1211	124	2	1	2	5	1	3	1	4	3	4	3	3	1	3	8	2	5	2	2	1	3	4	2	3	740	53	T1	777777777760771	0	1	0	0	1	0
1212	124	1	6	3	3	3	3	4	4	4	4	3	2	3	5	8	2	5	3	2	1	3	4	2	3	741	190	Beijing	000000000003731	0	0	0	0	0	0
1213	124	2	10	3	1	3	5	2	4	4	4	3	4	6	2	8	2	5	3	2	1	3	4	2	3	742	1	Beijing	000000000003771	0	0	0	0	0	0
1214	124	2	7	3	3	3	5	3	4	4	4	3	2	6	5	8	2	5	3	2	1	3	4	2	3	25	1	Beijing	000000000003771	0	0	0	0	0	0
1215	124	2	7	4	3	3	5	4	4	4	4	3	2	6	5	8	2	5	2	2	1	3	4	2	3	743	1	Beijing	000000000003771	0	0	0	0	0	0
1216	124	2	8	3	3	3	6	3	4	4	3	3	3	5	4	9	2	5	3	2	1	3	4	2	3	744	1	Beijing	000000000003771	0	0	0	0	0	0
1217	124	3	5	2	2	3	3	2	4	4	2	1	2	1	1	4	2	5	2	2	1	2	4	2	3	745	N.A.	N.A.	637777777760751	0	0	0	0	0	0
1218	124	2	6	3	3	3	5	4	4	4	4	3	2	6	5	8	2	5	3	2	1	3	4	2	3	41	1	Beijing	000000000003771	0	0	0	0	0	0
1219	124	2	4	2	2	3	3	2	5	3	2	3	2	2	3	7	2	6	2	2	1	1	4	1	3	746	N.A.	N.A.	537777777760771	0	0	0	0	0	1
1220	124	2	7	3	3	3	5	3	4	4	4	3	3	4	4	8	2	5	3	2	1	3	4	2	3	747	1	Beijing	000000000003771	0	0	0	0	0	0
1221	124	2	5	3	3	3	6	4	4	4	4	3	2	6	4	9	2	5	3	2	1	3	4	2	3	748	1	Beijing	000000000003771	0	1	0	0	0	0
1222	124	2	8	3	3	3	5	4	4	4	4	3	3	4	5	8	2	5	3	2	1	3	4	2	3	749	1	Beijing	000000000003771	0	0	0	0	0	0
1223	124	2	7	3	3	3	5	4	4	4	4	3	2	5	4	7	2	5	3	2	1	3	4	2	3	750	1	Beijing	000000000003771	0	0	0	0	0	0
1224	124	4	4	1	2	3	3	4	4	4	2	1	2	3	1	8	2	5	2	2	1	2	4	2	3	751	53	T1	777777777760771	0	0	0	0	0	0
1225	124	2	7	3	3	3	5	4	4	4	4	3	2	6	6	3	2	5	3	2	1	3	4	2	3	752	1	Beijing	000000000003771	1	0	1	1	0	0
1226	124	2	7	1	3	3	5	4	4	4	4	3	2	5	5	9	2	5	3	2	1	3	3	2	3	753	1	Beijing	000000000003771	0	0	0	0	0	1
1227	124	2	7	3	3	3	5	3	4	4	4	3	2	6	5	8	2	5	3	2	1	3	4	2	3	25	1	Beijing	000000000003771	1	1	0	0	0	0
1228	124	2	7	4	3	3	5	4	4	4	4	3	2	6	5	8	2	5	2	2	1	3	4	2	3	743	1	Beijing	000000000003771	0	0	0	0	0	0
1230	124	2	7	3	3	3	5	4	4	4	4	3	2	6	5	8	2	5	3	2	1	3	4	2	3	7	1	Beijing	000000000003771	0	0	0	0	0	0
1231	124	2	7	3	3	3	5	4	4	4	4	3	2	6	5	7	2	2	3	2	1	3	4	2	3	754	1	Beijing	000000000003771	0	0	0	0	0	0
1232	124	2	5	3	3	3	5	4	4	4	4	3	2	5	4	9	2	5	3	2	1	3	4	2	3	755	1	Beijing	000000000003771	1	1	1	1	1	0
1233	124	2	7	3	3	3	5	4	4	4	4	3	2	5	6	8	2	5	3	2	1	3	4	2	3	273	1	Beijing	000000000003771	0	0	0	0	0	0
1234	124	2	7	3	3	3	5	4	4	4	4	4	2	6	7	8	2	5	3	2	1	3	4	2	4	756	1	Beijing	000000000003771	1	1	0	1	0	0
1235	124	2	7	5	3	3	5	4	4	4	4	3	2	6	5	8	2	5	3	2	1	3	4	2	3	757	1	Beijing	000000000003771	0	0	0	0	0	0
1236	124	2	8	3	3	3	5	4	4	4	4	3	2	5	5	8	2	5	3	2	1	3	4	2	3	261	1	Beijing	000000000003771	1	0	0	0	0	0
1237	124	2	1	2	3	1	3	3	4	3	4	3	3	1	3	7	2	3	2	3	1	3	4	2	3	758	40	T4	777777377760771	0	1	0	0	1	0
1238	124	2	7	3	3	3	5	3	4	4	4	3	2	6	6	8	2	5	3	2	1	3	4	2	3	759	1	Beijing	000000000003771	0	0	0	0	0	0
1239	124	2	7	3	3	3	5	4	4	4	4	2	2	5	5	6	2	5	3	2	1	3	4	2	3	760	1	Beijing	000000000003771	0	0	0	0	0	0
1240	124	2	7	3	3	3	5	4	2	4	4	3	2	6	5	6	2	5	3	2	1	3	4	1	3	761	1	Beijing	000000000003771	0	0	0	0	0	0
1241	124	2	6	3	2	3	5	4	4	4	4	3	2	6	5	8	2	5	3	2	1	3	4	2	3	540	1	Beijing	000000000003771	0	0	1	0	0	0
1242	124	2	7	3	3	3	5	2	4	4	4	3	2	6	5	8	2	5	2	2	1	3	4	2	3	762	1	Beijing	000000000003771	0	0	0	0	0	0
1243	124	2	7	3	3	3	4	4	4	4	4	5	2	6	5	6	2	5	3	2	1	3	4	2	3	763	1	Beijing	000000000003771	0	0	0	0	0	0
1244	124	2	5	3	2	2	3	2	4	3	2	3	2	6	3	8	2	5	2	2	1	3	4	1	3	764	52	T2	777777777760731	0	0	0	0	0	0
1246	124	2	7	3	3	3	4	4	4	4	4	5	2	6	5	7	2	5	3	2	1	3	4	2	3	765	1	Beijing	000000000003771	0	0	0	0	0	0
1247	124	2	7	3	3	3	5	4	4	4	4	4	2	6	5	7	2	5	3	2	1	3	4	2	4	766	1	Beijing	000000000003771	0	1	0	0	0	0
1248	124	1	5	4	3	3	5	4	4	3	4	3	4	7	4	8	2	5	3	2	1	3	4	2	3	767	1	Beijing	000000000003771	0	1	0	0	0	0
1249	124	2	7	3	3	3	5	3	4	4	4	3	2	6	5	8	2	5	3	2	1	1	4	2	3	768	265	Beijing	000000000003371	0	0	0	0	0	0
1250	124	2	7	3	3	3	5	4	4	4	4	3	2	8	5	8	2	5	3	2	1	3	4	2	3	769	1	Beijing	000000000003771	0	0	0	0	0	0
1251	124	2	5	3	2	3	5	4	4	4	4	3	2	6	4	8	2	5	3	2	1	3	4	2	3	770	1	Beijing	000000000003771	0	0	0	0	0	0
1252	124	2	7	3	3	3	5	3	4	4	4	3	2	4	5	8	2	5	3	2	1	3	4	2	3	34	1	Beijing	000000000003771	0	0	0	0	0	0
1253	124	2	8	3	3	3	5	3	4	4	4	4	2	6	5	8	2	5	4	2	1	3	4	2	4	771	1	Beijing	000000000003771	0	1	0	0	0	0
1254	124	2	5	3	3	3	5	4	4	4	4	3	2	4	5	8	2	5	3	2	1	3	4	2	3	42	1	Beijing	000000000003771	1	1	1	1	0	0
1255	124	2	7	3	3	3	5	4	4	4	4	3	3	5	5	8	2	5	3	2	1	3	4	2	3	772	1	Beijing	000000000003771	0	0	0	0	0	0
1256	124	2	6	3	2	3	4	4	4	6	4	4	2	5	5	8	2	5	3	2	1	3	4	2	3	773	1	Beijing	000000000003771	0	0	0	0	0	0
1257	124	2	7	3	3	3	5	3	4	4	4	3	2	6	7	8	2	5	3	2	1	3	4	2	3	774	1	Beijing	000000000003771	0	0	0	0	0	0
1258	124	2	6	3	3	3	5	4	4	4	4	3	2	5	5	8	2	5	3	2	1	3	4	2	3	89	1	Beijing	000000000003771	0	0	0	0	0	0
1259	124	2	5	3	3	3	5	4	4	4	4	3	2	8	4	9	2	5	3	2	1	3	4	2	3	775	1	Beijing	000000000003771	0	1	1	0	0	0
1260	124	0	7	3	3	3	5	3	4	4	3	3	1	5	4	8	2	5	3	2	1	3	4	2	2	776	1	Beijing	000000000003771	0	1	0	0	0	0
1261	124	5	5	2	2	3	3	4	4	6	2	1	2	2	1	4	2	5	2	2	1	3	4	2	3	777	249	LAM	777640007760771	0	1	0	0	0	0
1262	124	2	8	3	3	3	5	2	4	4	4	3	2	2	5	8	2	5	3	2	1	3	4	2	3	778	1	Beijing	000000000003771	0	0	0	0	0	0
1263	124	4	5	2	2	3	3	4	4	4	2	1	2	3	1	7	2	5	2	2	1	2	4	2	3	779	N.A.	N.A.	077777777760731	0	0	0	1	0	0
1264	124	2	7	3	3	3	5	4	4	4	4	3	2	6	5	8	2	5	3	2	1	3	4	2	3	7	1	Beijing	000000000003771	1	0	0	0	0	0
1265	124	2	6	3	2	3	4	4	4	6	4	4	2	6	5	10	2	5	3	2	1	3	4	2	3	780	1	Beijing	000000000003771	0	0	0	0	0	0
1266	124	2	7	4	3	3	5	4	4	4	4	4	2	9	5	9	2	5	2	2	1	2	4	2	3	781	1	Beijing	000000000003771	1	1	0	0	0	1
1267	124	2	7	3	3	3	5	4	4	4	4	3	4	7	4	7	2	5	3	2	1	3	4	2	3	782	1	Beijing	000000000003771	0	1	0	0	0	0
1268	124	2	7	3	3	3	5	2	4	3	4	3	3	4	4	7	2	5	3	2	1	3	4	2	3	783	632	Beijing	000000000003571	0	0	0	0	0	0
1269	124	2	8	4	3	3	5	2	4	4	4	3	2	6	5	8	2	5	3	2	1	3	4	2	3	784	1	Beijing	000000000003771	0	0	0	0	0	0
1270	124	2	7	3	3	3	5	2	4	4	4	3	2	6	5	8	2	5	3	2	1	3	4	2	3	128	1	Beijing	000000000003771	0	0	0	0	0	0
1271	124	2	6	2	2	3	5	4	4	4	4	3	2	5	2	8	2	5	3	2	1	3	4	2	3	785	1	Beijing	000000000003771	0	0	0	0	0	0
1272	124	2	8	3	3	3	4	4	4	4	4	4	2	5	5	8	2	5	3	2	1	3	4	2	3	786	1	Beijing	000000000003771	0	0	0	0	0	0
1273	131	2	10	3	3	3	5	4	4	4	4	3	2	6	5	8	2	5	3	2	1	3	4	2	3	787	1	Beijing	000000000003771	0	0	0	0	0	0
1274	131	2	7	3	3	3	5	4	4	4	4	2	4	5	4	8	2	5	3	2	1	3	4	2	3	788	1	Beijing	000000000003771	0	0	0	0	0	0
1275	131	2	7	3	3	3	5	4	4	4	4	3	2	6	5	8	2	5	3	2	1	3	4	2	3	7	1	Beijing	000000000003771	0	0	0	0	0	0
1276	131	4	3	2	2	3	3	3	4	5	2	1	2	2	1	8	2	5	2	2	1	2	4	1	3	789	913	T1	777743777760771	0	1	0	0	0	0
1277	131	2	7	3	3	3	5	4	4	3	4	3	3	6	4	10	2	5	3	2	1	3	4	2	3	790	1	Beijing	000000000003771	0	1	0	0	0	0
1278	131	2	6	2	3	3	4	4	4	3	4	3	4	6	4	7	2	5	3	2	1	3	4	2	3	791	1	Beijing	000000000003771	0	1	0	0	0	0
1279	131	2	7	3	3	3	5	4	4	4	4	3	2	6	5	8	2	5	3	2	1	3	4	2	3	7	1	Beijing	000000000003771	0	0	0	0	0	0
1281	131	2	5	2	3	3	5	4	4	4	4	3	2	3	5	6	2	5	3	2	1	3	4	2	3	792	1	Beijing	000000000003771	0	0	0	1	0	0
1282	131	2	1	2	4	1	3	3	5	3	2	3	3	1	3	3	2	5	2	2	1	3	4	2	3	793	51	T1	777777777760700	0	1	0	0	0	0
1283	131	2	5	3	2	3	2	2	4	3	2	3	2	2	3	7	2	5	2	2	1	3	4	1	3	794	50	H3	777777777720771	0	0	0	0	0	0
1284	131	2	5	3	2	2	3	1	4	3	2	2	2	2	3	8	2	5	2	2	1	3	4	1	3	795	742	H	777777770020771	0	0	0	0	0	0
1285	131	2	7	3	2	3	5	4	4	4	4	3	2	6	5	9	2	5	3	2	1	3	4	2	3	796	1	Beijing	000000000003771	0	0	0	0	0	0
1288	131	2	5	3	2	3	3	2	4	3	2	3	2	3	3	9	2	5	2	2	1	3	4	1	3	797	37	T3	777737777760771	0	0	0	0	0	0
1289	131	2	6	2	2	3	3	2	4	3	2	3	2	4	3	7	2	5	2	2	1	3	4	1	3	798	1688	T1	777777403760771	0	1	0	0	0	0
1290	131	2	7	3	3	3	5	4	4	4	4	3	2	6	8	8	2	5	3	2	1	3	4	2	3	648	1	Beijing	000000000003771	0	0	0	0	0	0
1291	131	103	4	2	2	3	3	2	4	3	2	3	2	3	3	2	2	5	2	2	1	3	4	1	3	799	467	H	000000000020771	0	0	0	0	0	0
1292	131	2	7	3	3	3	5	4	4	4	4	3	2	6	8	8	2	5	3	2	1	3	4	2	3	648	1	Beijing	000000000003771	0	0	0	0	0	0
1293	131	5	2	4	4	3	5	2	4	6	1	4	1	3	6	6	2	6	3	2	2	3	3	1	3	800	11	EAI3-IND	477777777413071	0	0	0	0	0	0
1294	131	2	3	3	2	3	3	2	5	3	2	3	2	2	3	7	2	5	2	2	1	3	4	1	5	801	804	T1	477777777760771	1	0	0	0	0	0
1295	131	2	7	3	1	3	5	4	4	3	2	3	2	5	5	8	2	5	3	2	1	3	4	2	3	802	190	Beijing	000000000003731	0	0	0	0	0	0
1296	131	2	7	3	3	3	5	2	4	4	4	3	2	4	8	8	2	5	3	2	1	3	4	2	3	803	1	Beijing	000000000003771	1	0	0	0	0	0
1297	131	2	5	3	1	3	5	4	4	4	4	3	4	7	4	8	2	5	3	2	1	3	4	2	3	804	1	Beijing	000000000003771	1	1	0	1	0	0
1298	131	4	5	3	2	2	2	3	4	5	2	1	2	2	1	6	2	5	2	2	1	2	4	2	3	805	N.A.	N.A.	777763777760731	0	1	0	0	0	0
1301	131	3	5	2	2	3	3	4	4	4	2	1	2	5	1	8	1	5	2	2	1	2	4	2	3	806	52	T2	777777777760731	0	0	0	0	0	0
1302	131	0	7	3	3	3	5	3	4	4	4	3	2	5	5	8	2	5	3	2	1	3	4	2	3	807	1	Beijing	000000000003771	0	0	0	0	0	0
1303	131	4	5	2	2	3	3	4	3	4	2	1	2	4	1	7	2	5	2	2	1	2	4	2	3	808	52	T2	777777777760731	0	0	0	0	0	0
1304	131	2	7	3	3	3	5	4	4	4	4	3	2	4	6	7	2	5	3	2	1	3	4	2	3	809	1	Beijing	000000000003771	1	1	0	1	0	0
1305	131	2	7	1	3	3	5	2	4	4	4	3	2	5	5	8	2	5	3	2	1	1	4	2	3	810	1	Beijing	000000000003771	0	0	0	0	1	0
1306	131	2	7	2	3	3	5	4	4	4	4	3	2	5	4	8	2	5	3	2	1	3	4	2	3	811	1	Beijing	000000000003771	0	0	0	0	0	0
1307	131	2	4	3	2	3	2	1	4	3	2	3	2	4	2	7	2	5	2	2	1	3	4	1	3	812	168	H3	777777777720671	0	0	0	0	0	0
1308	131	2	7	3	3	3	6	4	4	4	4	3	2	6	5	8	2	5	3	2	1	3	4	2	3	813	941	Beijing	000000000003751	0	0	0	0	0	0
1309	131	2	6	3	3	3	5	4	4	4	4	3	2	5	5	7	2	5	3	2	1	3	4	2	3	814	1162	Beijing	000000000002171	0	0	0	0	0	0
1310	131	2	7	3	2	3	4	4	4	4	4	3	4	6	4	8	2	5	4	2	1	3	4	3	3	815	1	Beijing	000000000003771	0	1	0	0	0	0
1311	131	2	7	3	3	3	5	4	4	4	4	3	2	6	8	8	2	5	3	2	1	3	4	2	3	648	1	Beijing	000000000003771	1	0	0	0	0	0
1312	131	2	10	3	3	3	5	3	4	4	4	3	2	6	5	8	2	5	3	2	1	3	4	2	3	816	1	Beijing	000000000003771	0	0	0	0	0	0
1313	131	4	5	1	2	2	3	3	4	4	2	1	2	5	1	2	2	5	2	2	1	2	4	2	3	817	52	T2	777777777760731	0	0	0	0	0	0
1314	131	2	7	3	3	3	5	4	4	4	4	3	2	6	5	8	2	5	3	2	1	3	4	2	3	7	1	Beijing	000000000003771	0	0	0	0	0	0
1316	131	2	7	3	3	3	6	4	4	4	4	3	2	6	5	6	2	5	3	2	1	3	4	2	3	818	1	Beijing	000000000003771	0	1	0	0	0	0
1317	131	4	5	2	2	3	4	4	4	3	2	1	2	5	1	5	2	5	2	2	1	1	4	2	3	819	N.A.	N.A.	607777777760731	0	1	0	0	0	0
1318	131	4	5	1	2	2	3	3	4	5	2	1	2	2	1	8	2	5	2	2	1	2	4	2	3	820	913	T1	777743777760771	1	1	0	0	0	0
1319	131	2	7	4	3	3	5	4	4	4	4	3	4	6	3	7	2	5	3	2	1	3	4	2	3	821	1	Beijing	000000000003771	1	0	0	1	0	0
1320	131	2	7	1	3	3	4	4	4	4	4	4	2	5	5	8	2	3	2	2	1	1	4	2	3	822	1	Beijing	000000000003771	0	0	0	0	0	0
1321	131	2	5	3	2	3	3	2	4	3	2	3	2	2	3	7	2	5	2	2	1	3	3	1	3	823	786	NA	777777760000000	0	0	0	0	0	0
1322	131	2	4	3	2	2	3	1	4	3	2	3	2	3	3	8	2	5	2	2	1	2	4	1	3	824	50	H3	777777777720771	0	0	0	0	0	0
1323	131	2	7	3	2	3	5	4	4	4	4	3	4	6	4	8	2	5	4	2	1	3	4	2	3	825	1	Beijing	000000000003771	1	1	1	1	0	1
1324	131	2	7	3	3	3	5	4	4	4	4	3	2	6	5	8	2	5	3	2	1	3	4	2	3	7	1	Beijing	000000000003771	0	0	0	0	0	0
1325	131	2	5	3	3	2	4	3	4	4	4	3	2	6	5	2	2	5	3	2	1	3	4	2	3	826	1	Beijing	000000000003771	0	0	0	0	0	0
1326	131	2	7	3	3	3	5	4	4	4	4	3	2	4	6	7	2	5	3	2	1	3	4	2	3	809	1	Beijing	000000000003771	1	1	1	1	0	1
1328	131	2	9	3	3	3	5	4	4	4	4	3	4	6	4	7	2	5	3	2	1	3	4	2	3	827	1	Beijing	000000000003771	1	1	0	1	0	0
1329	131	2	7	3	3	3	5	4	4	4	4	3	2	4	8	7	2	5	3	2	1	3	4	2	3	828	1	Beijing	000000000003771	1	1	1	1	0	1
1330	132	2	7	3	3	3	5	4	4	4	4	3	2	6	5	8	2	5	3	2	1	3	4	3	3	829	1	Beijing	000000000003771	0	0	0	0	0	0
1331	132	2	6	3	3	3	5	4	4	4	4	3	2	6	4	6	2	5	3	2	1	3	4	2	3	830	1	Beijing	000000000003771	0	0	0	0	0	0
1332	132	2	7	3	3	3	5	4	4	4	4	3	2	5	3	9	2	5	3	2	1	3	4	2	3	831	1	Beijing	000000000003771	0	0	0	0	0	0
1333	132	2	5	2	2	3	3	2	3	3	2	6	2	1	3	8	2	5	2	2	1	3	4	1	3	832	N.A.	N.A.	737777770020771	0	0	0	0	0	0
1334	132	2	7	3	3	3	5	4	4	4	4	3	4	6	4	8	2	5	3	2	1	3	4	2	3	428	1	Beijing	000000000003771	0	0	0	0	0	0
1336	132	5	2	2	4	3	4	1	4	4	2	2	1	6	11	7	2	6	3	2	2	3	3	6	3	833	19	EAI2-Manila	677777477413771	0	0	0	0	0	0
1337	132	4	5	2	2	3	3	4	4	4	2	1	2	4	1	4	2	5	2	2	1	2	4	2	3	834	766	LAM9	777761007760771	0	1	0	0	0	0
1339	132	2	5	3	2	3	3	2	4	3	2	3	2	3	3	7	2	5	2	2	1	2	4	1	3	835	946	H	777777740020771	0	1	0	0	0	0
1340	132	2	7	3	3	2	4	4	4	4	2	1	1	5	4	8	2	4	3	2	1	3	4	3	3	836	523	Manu_ancestor	777777777777771	0	0	0	0	0	0
1341	132	2	7	1	3	3	6	4	4	4	4	3	2	5	5	9	2	5	3	2	1	3	4	2	3	837	1	Beijing	000000000003771	0	0	0	0	1	0
1342	132	5	2	2	4	3	4	1	4	2	2	2	1	9	10	7	2	2	3	2	2	3	3	7	3	838	19	EAI2-Manila	677777477413771	0	0	0	0	0	0
1344	132	2	6	3	2	3	4	4	4	4	4	3	2	6	5	8	2	5	4	2	1	3	4	2	3	839	1	Beijing	000000000003771	0	0	0	0	0	0
1346	132	4	2	2	4	3	4	1	4	4	2	2	1	9	11	7	2	6	3	1	2	3	3	6	3	840	N.A.	N.A.	676777477413751	0	0	0	0	0	0
1348	132	2	5	5	4	3	3	4	3	1	4	4	4	2	3	3	2	5	2	2	1	2	4	2	3	841	124	NA	777777777700771	1	0	0	0	0	0
1350	132	4	3	2	2	3	3	3	4	4	2	1	2	6	1	8	2	5	2	2	1	2	4	2	3	842	913	T1	777743777760771	1	0	0	0	0	0
1351	132	5	2	2	4	3	4	1	4	4	2	2	1	8	10	7	2	6	3	2	2	3	3	6	3	843	19	EAI2-Manila	677777477413771	0	0	0	0	0	0
1352	132	2	7	3	3	3	5	4	4	4	4	3	2	6	5	6	2	5	3	2	1	3	2	2	3	844	1	Beijing	000000000003771	0	0	0	0	0	0
1353	132	2	4	2	2	3	3	2	4	3	2	5	2	4	3	4	2	5	2	2	1	3	4	1	3	845	52	T2	777777777760731	0	0	0	0	0	0
1354	132	2	1	2	5	1	3	3	4	3	4	3	3	1	3	7	2	5	2	2	1	3	4	2	3	204	53	T1	777777777760771	0	0	0	0	0	0
1355	132	2	11	3	2	3	3	1	4	3	2	3	2	3	3	7	2	5	2	2	1	1	2	1	3	846	50	H3	777777777720771	1	0	0	0	0	0
1356	132	2	7	3	3	3	5	4	5	4	4	3	2	6	5	8	2	4	3	2	1	4	4	2	3	847	1	Beijing	000000000003771	1	1	0	1	0	1
1357	132	2	7	3	3	3	5	4	4	4	4	3	2	6	5	9	2	5	3	2	1	3	4	2	3	13	1	Beijing	000000000003771	0	0	0	0	0	0
1358	132	2	5	3	2	3	3	2	4	3	2	3	0	3	3	4	2	5	2	2	1	3	4	1	3	848	742	H	777777770020771	1	0	0	1	0	1
1359	132	2	4	3	2	3	3	2	4	3	2	3	2	3	2	7	2	4	2	2	1	2	4	1	3	849	946	H	777777740020771	1	0	0	0	0	0
1360	132	2	7	3	3	3	5	3	4	4	4	3	2	5	4	8	2	5	3	2	1	3	4	2	3	850	1	Beijing	000000000003771	0	0	0	0	0	0
1361	132	5	2	2	4	3	4	1	4	4	2	2	1	9	11	5	2	6	3	2	2	3	3	10	3	851	19	EAI2-Manila	677777477413771	1	1	0	0	0	0
1362	132	2	7	3	3	3	5	4	4	4	4	3	2	6	5	7	2	5	3	2	1	3	4	2	3	48	1	Beijing	000000000003771	0	1	0	0	0	0
1363	132	2	7	3	3	3	5	4	4	4	4	3	2	6	5	9	2	5	3	2	1	3	4	2	3	13	1	Beijing	000000000003771	0	0	0	0	0	0
1364	132	2	7	3	2	3	5	4	4	4	4	3	2	6	5	10	2	5	3	2	1	3	4	2	3	852	1	Beijing	000000000003771	1	1	1	0	0	0
1366	132	2	4	3	2	3	3	2	4	3	2	3	2	3	2	7	2	5	2	2	1	3	4	1	3	853	1533	H3	777763777720771	1	0	0	0	0	0
1367	132	2	7	3	1	3	5	1	4	3	2	3	2	9	5	8	2	5	3	2	1	3	4	2	3	854	19	EAI2-Manila	677777477413771	0	0	0	0	0	0
1368	132	2	7	3	3	3	5	4	5	4	4	3	2	6	5	8	2	4	3	2	1	4	4	2	3	847	1	Beijing	000000000003771	1	1	0	0	0	0
1369	132	2	4	3	2	3	3	2	3	3	2	3	1	2	3	9	2	5	2	2	1	2	4	1	3	855	N.A.	N.A.	777777740020761	0	0	0	0	1	0
1370	132	2	7	2	3	3	5	4	4	4	4	3	2	6	4	8	2	5	3	2	1	3	4	2	3	856	1	Beijing	000000000003771	0	0	0	0	0	0
1371	132	2	7	3	3	3	5	4	4	4	4	3	2	5	5	8	2	5	3	2	1	3	4	3	3	857	1	Beijing	000000000003771	0	0	0	0	0	0
1372	132	2	7	3	3	3	5	4	4	4	4	3	2	6	5	8	2	5	3	2	1	3	4	2	3	7	1	Beijing	000000000003771	0	0	0	0	0	0
1373	132	2	5	3	2	3	3	4	4	3	2	2	2	6	3	5	2	4	2	1	1	3	4	1	3	858	50	H3	777777777720771	0	1	1	0	0	0
1374	132	2	7	3	3	3	5	5	4	4	4	3	2	5	5	8	2	5	5	2	1	3	4	2	3	859	941	Beijing	000000000003751	1	1	1	1	0	1
1375	132	2	5	3	4	3	3	2	3	3	4	3	3	2	3	7	2	5	2	2	1	3	4	2	3	860	50	H3	777777777720771	1	0	0	0	0	0
1376	132	5	2	2	4	3	4	1	2	4	2	2	1	9	7	7	2	6	3	2	2	3	3	4	3	861	19	EAI2-Manila	677777477413771	0	0	0	0	0	0
1377	132	5	2	2	4	3	4	1	4	4	2	2	1	9	11	7	2	6	3	2	2	3	3	6	3	862	287	EAI2-Manila	677777477413751	0	0	0	0	0	0
1378	132	2	7	2	3	3	5	4	4	4	4	3	2	3	5	7	2	5	3	2	1	3	4	2	3	863	1	Beijing	000000000003771	1	1	0	0	0	0
1380	141	2	3	3	2	3	3	2	4	3	2	4	2	3	3	7	2	5	2	2	1	3	4	1	3	864	628	T1	777777777760760	0	0	0	0	0	0
1381	141	1	1	2	5	1	3	2	4	3	4	3	4	1	3	8	2	5	2	2	1	3	4	2	3	865	53	T1	777777777760771	0	1	0	0	0	0
1382	141	2	8	3	3	3	5	6	4	4	4	3	2	6	8	7	2	5	3	2	1	3	4	2	3	866	1	Beijing	000000000003771	0	0	0	0	0	0
1383	141	3	4	4	2	3	3	6	4	4	2	1	2	6	1	7	2	5	2	2	1	2	4	2	2	867	37	T3	777737777760771	0	1	0	0	0	0
1384	141	2	7	3	3	3	5	4	4	4	4	3	2	6	8	8	2	5	3	2	1	3	4	1	3	868	1	Beijing	000000000003771	0	0	0	0	0	0
1386	141	2	5	1	2	3	3	2	4	3	2	3	2	4	2	8	2	5	2	2	1	3	4	1	3	869	53	T1	777777777760771	1	0	1	1	0	0
1387	141	2	5	2	2	3	3	4	4	4	2	1	2	6	1	8	2	5	2	2	1	2	4	2	2	870	1361	Ambiguous:T3 T2	757737777760731	0	0	0	0	0	0
1389	141	2	7	2	3	3	5	4	4	3	4	3	2	6	5	8	2	5	3	2	1	3	4	2	3	871	1	Beijing	000000000003771	0	0	0	0	0	0
1390	141	2	7	4	3	3	6	4	4	3	4	3	2	5	5	8	2	5	3	2	1	3	4	2	3	872	1	Beijing	000000000003771	0	0	0	0	0	0
1391	141	2	7	3	2	3	5	4	4	4	4	3	2	6	5	8	2	5	3	2	1	3	4	2	3	111	1	Beijing	000000000003771	0	0	0	0	0	0
1393	141	2	1	2	5	1	3	3	4	3	4	3	3	1	3	8	2	5	2	2	1	3	4	2	3	557	51	T1	777777777760700	0	1	0	0	0	0
1394	141	4	5	2	2	3	3	4	4	4	2	1	3	7	1	8	2	5	2	2	1	2	4	2	3	873	N.A.	N.A.	757777757760731	0	1	0	0	0	0
1395	141	2	7	3	3	3	3	5	4	4	4	3	2	5	5	7	2	5	3	2	1	3	4	2	3	874	1	Beijing	000000000003771	0	0	0	0	0	0
1396	141	2	7	3	3	3	6	4	4	4	4	3	2	6	5	8	2	5	3	2	1	3	4	2	3	813	1	Beijing	000000000003771	1	0	0	0	0	0
1397	141	1	5	3	2	3	3	2	4	2	2	3	2	4	3	7	2	5	2	2	1	3	4	1	3	875	53	T1	777777777760771	1	1	0	0	0	0
1398	141	2	5	3	2	3	3	2	4	3	2	3	2	2	3	7	2	5	3	2	1	3	4	1	3	876	N.A.	N.A.	531777777760771	1	0	0	0	0	0
1399	141	2	7	3	2	3	5	4	4	5	4	3	2	6	3	8	2	5	2	2	1	4	4	2	3	877	1	Beijing	000000000003771	0	0	0	0	0	0
1400	141	2	7	3	3	3	5	4	4	4	4	3	2	6	5	11	2	5	3	2	1	3	4	2	3	878	621	Beijing	000000000002771	0	0	0	0	0	0
1401	141	2	7	3	3	3	5	4	4	4	4	3	2	3	5	8	2	5	3	2	1	3	4	2	2	879	1	Beijing	000000000003771	0	0	0	0	0	0
1402	141	2	7	3	3	3	5	4	2	4	4	3	2	6	5	8	2	5	3	2	1	3	4	2	3	880	1	Beijing	000000000003771	0	0	0	0	0	0
1403	141	2	7	3	3	3	5	4	4	4	4	3	2	6	8	8	2	5	3	2	1	3	4	2	3	648	1	Beijing	000000000003771	0	0	0	0	0	0
1404	141	4	5	2	2	3	3	2	4	4	2	1	2	5	1	6	2	5	2	1	1	3	4	2	3	881	53	T1	777777777760771	0	0	0	0	0	0
1405	141	2	7	3	3	3	5	4	4	4	4	3	2	6	5	8	2	5	3	2	1	3	4	2	3	7	1	Beijing	000000000003771	0	0	0	0	0	0
1406	141	2	7	3	3	3	5	4	4	4	4	3	2	6	5	8	2	5	3	2	1	3	4	2	3	7	1	Beijing	000000000003771	0	0	0	0	0	0
1408	141	2	7	3	3	3	5	4	4	4	4	3	4	4	3	8	2	5	3	2	1	3	4	2	3	882	1	Beijing	000000000003771	1	0	0	0	0	0
1409	141	2	7	3	3	3	5	4	4	4	4	3	2	3	5	6	2	5	3	2	1	3	4	2	3	883	1	Beijing	000000000003771	0	0	0	0	0	0
1410	141	4	5	2	2	3	3	4	4	4	2	1	2	4	1	8	2	3	2	2	1	2	4	2	3	884	N.A.	N.A.	777600000360771	0	0	0	0	0	0
1411	141	2	5	3	2	3	3	2	4	3	2	3	2	4	3	8	2	5	2	2	1	4	4	1	3	885	53	T1	777777777760771	0	0	0	0	0	0
1412	141	2	7	3	3	3	5	4	4	4	4	3	2	6	5	9	2	5	3	2	1	3	4	2	3	13	1	Beijing	000000000003771	0	0	0	0	0	0
1414	141	2	7	3	3	3	5	4	4	4	4	3	2	10	5	7	2	5	3	2	1	3	4	2	3	886	1	Beijing	000000000003771	0	0	0	0	0	0
1416	141	2	1	2	5	1	3	4	4	3	4	3	3	1	3	8	2	5	2	2	1	3	4	2	3	887	53	T1	777777777760771	0	0	0	0	0	0
1417	141	0	6	3	3	3	5	3	4	4	4	3	2	5	5	8	2	5	3	2	1	3	4	2	3	888	1	Beijing	000000000003771	0	0	0	0	0	0
1419	141	2	1	2	3	1	3	2	4	3	4	3	3	1	3	7	2	5	2	2	1	3	4	2	3	889	N.A.	N.A.	777777774020710	0	0	0	0	0	0
1420	141	2	1	3	5	1	3	3	4	3	4	3	3	1	3	4	2	5	2	2	1	3	4	2	3	890	53	T1	777777777760771	0	0	0	0	0	0
1421	141	2	1	2	5	1	3	2	4	3	4	3	3	1	3	7	2	5	2	2	1	3	4	2	3	891	53	T1	777777777760771	0	0	0	0	0	0
1422	141	2	7	3	3	3	6	4	4	4	4	3	2	5	5	8	2	5	3	2	1	3	4	2	3	69	255	Beijing	000000000003671	1	1	1	1	0	0
1423	141	2	7	1	3	3	5	4	4	4	4	3	2	4	5	8	2	5	3	2	1	3	4	2	3	892	1	Beijing	000000000003771	0	0	0	0	0	0
1424	141	3	3	2	2	3	3	4	4	2	2	1	2	7	1	8	2	5	2	2	1	2	4	2	3	893	612	T1	777777777760751	0	0	0	0	0	0
1425	141	2	6	2	2	3	2	2	3	3	2	3	2	2	3	8	2	5	2	2	1	3	3	1	3	894	N.A.	N.A.	777777740000171	0	0	0	0	0	0
1426	142	2	7	3	3	3	5	4	4	4	4	3	2	6	5	8	2	5	3	2	1	3	4	2	3	7	1	Beijing	000000000003771	1	0	1	1	0	1
1427	142	2	7	3	3	3	5	4	4	4	4	3	2	6	2	8	2	5	3	1	1	3	4	2	3	895	1	Beijing	000000000003771	0	0	0	0	0	0
1428	142	2	7	4	3	3	5	4	4	4	2	3	2	4	5	8	2	5	3	2	1	3	4	2	3	896	621	Beijing	000000000002771	0	0	0	0	0	0
1429	142	2	7	3	3	3	5	3	4	4	4	2	2	6	8	8	2	5	3	2	1	3	4	2	3	897	1	Beijing	000000000003771	0	0	0	0	0	0
1432	142	2	5	4	2	3	3	2	4	2	2	5	2	5	1	5	2	5	2	2	1	3	4	1	3	898	N.A.	N.A.	777777777760710	1	1	0	0	1	0
1433	142	3	2	2	2	4	3	2	4	4	2	1	2	6	1	5	2	5	1	2	1	2	5	2	3	899	52	T2	777777777760731	1	0	0	0	0	0
1434	142	2	7	3	3	3	3	2	4	4	4	3	2	6	4	8	2	5	3	2	1	3	4	2	3	900	1	Beijing	000000000003771	0	0	0	0	0	0
1435	142	2	7	3	3	3	5	4	4	4	4	3	2	4	5	8	2	5	3	2	1	3	4	2	3	64	1	Beijing	000000000003771	0	1	0	0	0	0
1436	142	2	7	3	3	3	5	4	4	4	2	3	2	4	5	8	2	5	3	2	1	3	4	2	3	373	1	Beijing	000000000003771	1	0	0	1	0	0
1437	142	2	7	3	3	3	5	4	4	4	4	3	2	6	5	8	2	5	3	2	1	3	4	2	3	7	1	Beijing	000000000003771	0	0	0	0	0	0
1438	142	2	7	3	3	3	5	4	4	4	4	3	2	4	5	9	2	5	3	1	1	3	4	2	3	901	1	Beijing	000000000003771	0	0	0	0	0	0
1439	142	2	1	2	5	1	4	3	4	3	4	3	3	1	3	1	2	5	2	2	1	3	4	2	3	902	N.A.	N.A.	601777777760771	0	1	0	0	0	0
1440	142	2	6	3	2	3	3	2	2	3	2	3	2	3	3	1	2	5	2	2	1	3	4	1	3	903	53	T1	777777777760771	0	0	0	0	0	0
1441	142	2	6	3	3	3	5	4	4	4	4	3	4	6	5	7	2	5	3	2	1	3	4	2	3	904	1	Beijing	000000000003771	1	1	0	1	0	1
1442	142	2	7	3	3	4	5	4	4	4	4	3	2	4	5	8	2	5	3	2	1	3	4	2	3	905	1	Beijing	000000000003771	0	0	0	0	0	0
1443	142	2	7	3	3	3	5	4	4	2	4	3	2	5	5	8	2	5	4	2	1	3	4	2	3	906	1	Beijing	000000000003771	0	0	0	0	0	0
1444	142	2	7	3	3	3	5	4	4	3	4	3	2	5	5	8	2	5	3	2	1	3	4	2	3	195	1	Beijing	000000000003771	0	0	0	0	0	0
1445	142	2	7	3	2	3	5	4	4	4	4	3	2	6	5	8	2	5	3	2	1	3	4	2	3	111	1	Beijing	000000000003771	0	0	0	0	0	1
1446	142	2	7	3	3	3	5	4	4	4	4	3	2	6	5	8	2	5	3	2	1	3	4	2	3	7	1	Beijing	000000000003771	0	1	0	0	0	1
1447	142	2	7	3	2	3	5	4	4	4	4	3	2	6	4	8	2	5	3	2	1	3	4	2	3	907	1	Beijing	000000000003771	1	1	0	0	0	0
1448	142	2	7	3	3	3	5	4	4	4	4	3	2	6	5	8	2	5	3	2	1	3	4	2	3	7	1	Beijing	000000000003771	0	0	0	0	0	0
1449	142	2	7	3	3	3	5	4	4	4	4	3	2	5	5	8	2	5	3	2	1	3	4	2	3	28	1	Beijing	000000000003771	1	0	1	1	0	1
1450	142	2	7	3	2	3	5	4	4	4	4	3	2	6	4	8	2	5	3	2	1	3	4	2	3	907	1	Beijing	000000000003771	1	1	0	0	0	0
1451	142	2	7	3	2	3	5	4	4	4	4	3	2	6	4	8	2	5	3	2	1	3	4	2	3	907	1	Beijing	000000000003771	1	1	0	0	0	0
1452	142	2	7	3	4	3	5	3	4	4	4	3	3	3	4	8	2	5	3	2	1	3	4	2	3	908	1	Beijing	000000000003771	0	0	0	0	0	0
1453	142	2	4	2	2	3	3	2	4	2	2	3	2	4	3	8	2	5	2	1	1	3	4	1	3	909	N.A.	N.A.	444445777760771	0	0	0	0	0	0
1454	142	4	5	2	2	3	3	1	4	3	2	1	2	3	1	8	2	5	2	2	1	2	4	2	3	910	53	T1	777777777760771	0	0	0	0	0	0
1456	142	2	7	3	3	3	5	4	4	4	4	3	2	6	5	8	2	5	3	2	1	3	4	2	3	7	1	Beijing	000000000003771	1	1	1	1	1	1
1457	142	0	7	3	3	3	5	3	4	4	4	3	2	5	5	8	2	5	3	2	1	3	4	2	3	807	1	Beijing	000000000003771	1	1	0	1	1	1
1459	142	2	7	3	3	3	5	3	4	4	4	3	2	6	5	7	2	5	3	2	1	3	4	2	3	387	1	Beijing	000000000003771	0	0	0	0	0	0
1460	142	2	7	3	3	3	5	4	4	4	4	4	2	5	5	8	2	5	3	2	1	3	4	2	3	252	1	Beijing	000000000003771	0	0	0	0	0	0
1461	142	2	5	6	2	3	3	2	4	3	2	3	2	3	3	11	2	5	2	2	1	3	4	1	3	911	53	T1	777777777760771	0	0	0	0	0	1
1462	142	2	7	3	3	3	5	4	4	4	4	3	2	6	6	8	2	5	3	2	1	3	4	2	3	178	1	Beijing	000000000003771	0	0	0	0	0	0
1464	142	2	5	3	2	3	3	2	4	2	2	3	2	2	3	6	2	5	2	2	1	3	4	1	4	912	53	T1	777777777760771	0	0	0	0	0	0
1465	142	2	7	3	3	2	5	5	4	4	4	3	4	2	4	5	2	5	3	2	1	3	4	2	3	913	1	Beijing	000000000003771	0	0	0	0	0	0
1466	142	2	5	3	3	3	5	4	4	4	4	3	2	6	6	9	2	5	3	2	1	3	4	2	3	914	1	Beijing	000000000003771	1	0	1	1	0	1
1467	142	2	7	3	3	3	5	4	4	4	4	3	2	6	5	8	2	5	3	2	1	3	4	2	3	7	1	Beijing	000000000003771	0	0	0	0	0	0
1468	142	2	7	3	3	2	5	4	4	3	4	3	2	5	5	8	2	5	3	2	1	3	4	2	3	324	1	Beijing	000000000003771	0	1	0	0	0	0
1469	142	2	7	3	3	4	5	4	4	3	4	4	2	25	5	8	2	5	3	2	1	3	4	2	3	915	1	Beijing	000000000003771	0	0	0	0	0	0
1470	142	2	5	3	2	3	3	2	4	3	2	3	2	3	2	7	2	5	2	2	1	1	4	1	3	916	53	T1	777777777760771	0	0	0	0	0	0
1471	142	2	7	3	3	3	5	4	4	4	4	3	2	2	5	3	2	5	3	2	1	3	4	2	3	917	1	Beijing	000000000003771	1	0	0	1	0	0
1472	142	2	7	3	3	3	5	4	4	3	2	3	3	3	6	6	2	5	3	2	1	3	4	2	3	918	1	Beijing	000000000003771	0	0	0	0	0	0
1473	142	2	5	3	2	3	4	2	4	3	2	3	2	4	3	8	2	5	2	2	1	3	4	1	3	919	2208	T1	761777777760771	1	1	1	1	0	0
1474	142	2	7	3	3	3	5	5	4	4	4	3	4	3	4	8	2	6	3	2	1	3	4	2	3	920	1	Beijing	000000000003771	0	1	0	0	0	0
1475	142	2	7	3	3	3	5	4	4	4	4	3	4	7	4	7	2	5	3	2	1	3	4	2	3	782	1	Beijing	000000000003771	0	1	0	0	0	0
1476	142	2	7	3	3	3	5	4	4	4	5	3	2	5	5	8	2	5	3	2	1	3	4	2	3	921	1	Beijing	000000000003771	1	1	0	1	0	0
1477	143	2	7	3	3	3	5	4	4	4	4	3	2	6	5	8	2	5	3	2	1	3	4	2	3	7	1	Beijing	000000000003771	0	0	0	0	0	0
1478	143	2	7	3	3	3	5	4	4	4	4	3	2	6	8	9	2	5	3	2	1	3	4	2	3	922	1	Beijing	000000000003771	0	0	0	0	0	0
1479	143	2	1	2	5	1	3	3	4	3	4	3	3	1	3	1	2	5	2	2	1	3	4	2	1	923	73	Ambiguous:T3 T2	777737777760731	0	0	0	0	0	0
1480	143	2	7	3	3	3	5	4	4	4	4	3	4	7	4	7	2	5	3	2	1	3	4	2	3	782	541	Beijing	000000000003711	0	1	0	0	0	0
1481	143	2	7	3	2	3	5	4	4	4	4	3	2	6	5	8	2	5	3	2	1	3	4	2	3	111	1	Beijing	000000000003771	1	1	1	1	0	0
1482	143	2	6	3	3	2	5	4	4	4	4	3	2	4	4	8	2	5	3	2	1	3	4	2	3	924	1	Beijing	000000000003771	1	0	1	1	0	0
1483	143	2	7	3	2	3	2	3	4	4	4	3	2	6	5	9	2	5	3	2	1	3	4	2	3	925	1	Beijing	000000000003771	0	0	0	0	0	0
1484	143	2	7	3	2	3	5	4	4	4	4	3	2	5	5	8	2	5	3	2	1	3	4	2	3	92	1	Beijing	000000000003771	0	0	0	0	0	0
1485	143	0	8	3	3	3	5	3	4	4	4	3	2	5	5	8	2	5	3	2	1	3	4	2	3	926	1	Beijing	000000000003771	0	1	0	0	0	0
1486	143	2	6	3	2	3	5	4	4	4	4	3	2	6	5	7	2	5	3	2	1	3	4	2	3	927	1	Beijing	000000000003771	0	0	0	0	0	0
1487	143	2	7	3	2	3	5	4	4	4	4	3	2	6	5	8	2	5	3	2	1	3	4	2	3	111	1	Beijing	000000000003771	0	0	0	0	0	0
1488	143	1	7	3	3	3	5	4	4	4	4	3	2	5	5	8	2	5	3	2	1	3	4	2	3	928	1	Beijing	000000000003771	0	0	0	0	0	0
1489	143	2	7	3	2	3	5	4	4	4	4	3	2	6	5	7	2	5	3	2	1	3	4	2	3	643	1	Beijing	000000000003771	0	0	0	0	0	0
1490	143	3	7	2	2	3	5	4	4	4	4	3	2	7	5	8	2	5	3	2	1	3	4	2	3	929	1	Beijing	000000000003771	1	1	1	1	0	0
1491	143	2	7	3	2	3	5	4	4	4	4	3	2	5	5	7	2	5	3	2	1	3	4	2	3	930	1	Beijing	000000000003771	1	0	1	1	0	0
1492	143	2	7	3	3	3	5	4	4	4	4	3	2	5	5	8	2	5	3	2	1	3	4	2	3	28	1	Beijing	000000000003771	1	0	1	0	0	0
1493	143	2	7	3	2	3	5	4	4	4	4	3	2	6	5	7	2	5	3	2	1	3	4	2	3	643	1	Beijing	000000000003771	0	0	0	0	0	0
1494	143	2	7	3	2	3	5	4	4	3	4	3	2	6	5	8	2	5	3	2	1	3	4	2	3	931	1	Beijing	000000000003771	0	0	0	0	0	0
1495	143	4	5	2	2	2	2	4	4	4	2	1	2	6	1	7	2	5	2	2	1	1	4	2	3	932	52	T2	777777777760731	0	1	0	0	0	0
1497	143	2	6	3	3	3	5	4	4	4	3	3	4	7	4	7	2	5	3	2	1	3	4	2	3	933	1	Beijing	000000000003771	1	1	0	0	0	0
1500	143	2	7	3	2	3	5	4	4	4	4	3	2	6	5	8	2	5	3	2	1	3	4	2	3	111	1	Beijing	000000000003771	0	0	0	0	0	0
1501	143	2	7	3	3	3	5	4	4	4	4	3	2	6	5	8	2	5	3	2	1	3	4	2	3	7	1	Beijing	000000000003771	0	0	0	0	0	0
1502	143	2	7	3	2	2	5	4	4	4	4	3	2	6	5	8	2	5	3	2	1	3	4	2	3	58	1	Beijing	000000000003771	0	0	0	0	0	0
1503	143	2	11	3	3	3	5	4	4	4	6	3	4	6	4	8	2	5	3	2	1	3	4	2	3	934	1	Beijing	000000000003771	1	1	1	1	0	0
1504	143	2	7	2	2	3	5	4	4	4	4	3	2	6	5	8	2	5	3	2	1	3	4	2	3	935	1	Beijing	000000000003771	0	0	0	0	0	0
1505	143	2	7	3	3	3	5	4	4	4	4	3	2	7	5	8	2	5	3	2	1	3	4	2	3	133	1	Beijing	000000000003771	0	0	0	0	0	0
1506	143	2	7	3	2	3	5	4	4	4	4	3	2	6	5	8	2	5	3	2	1	3	4	2	3	111	1	Beijing	000000000003771	0	0	0	0	0	0
1507	143	2	7	3	3	3	5	4	4	4	4	3	2	6	5	8	2	5	3	2	1	3	4	2	3	7	1	Beijing	000000000003771	1	1	1	0	0	0
1509	143	2	7	3	2	3	5	4	4	4	4	3	2	6	5	7	2	5	3	2	1	3	4	2	3	643	1	Beijing	000000000003771	0	1	0	0	0	0
1510	143	2	7	4	3	3	5	4	4	4	4	3	2	6	5	7	2	5	3	2	1	3	4	2	3	668	1	Beijing	000000000003771	0	0	0	0	0	0
1511	143	2	1	2	5	1	3	2	4	3	4	3	3	1	3	8	2	5	2	2	1	3	4	2	3	936	53	T1	777777777760771	1	0	0	0	0	0
1512	143	2	7	3	3	3	5	4	4	4	4	3	2	5	5	8	2	5	3	2	1	3	4	2	3	28	1	Beijing	000000000003771	0	0	0	0	0	0
1513	143	2	7	3	2	3	5	4	4	4	4	3	2	6	4	8	2	5	3	2	1	3	4	2	3	907	1	Beijing	000000000003771	0	0	0	0	0	0
1514	143	2	7	3	3	3	5	4	4	4	4	3	2	6	5	9	2	5	3	2	1	3	4	2	3	13	1	Beijing	000000000003771	0	0	0	0	0	0
1515	143	2	7	3	3	3	5	4	4	4	4	3	2	6	5	4	2	5	3	2	1	3	4	2	3	215	1	Beijing	000000000003771	0	0	0	0	0	0
1516	143	2	7	3	2	3	5	4	4	4	4	3	2	6	7	8	2	5	3	2	1	3	4	2	3	937	1	Beijing	000000000003771	1	0	0	0	0	0
1517	143	2	7	4	2	3	5	4	4	4	4	3	2	5	5	8	2	5	3	2	1	3	4	2	3	938	1	Beijing	000000000003771	0	0	0	0	0	0
1518	143	2	7	3	2	3	5	4	4	4	4	3	2	6	5	8	2	5	3	2	1	3	4	2	3	111	1	Beijing	000000000003771	0	0	0	0	0	0
1519	143	1	5	2	2	3	3	4	4	4	2	1	2	8	1	5	2	5	2	2	1	2	4	2	3	939	N.A.	N.A.	777777774000031	0	0	0	0	0	0
1520	143	2	7	3	3	3	5	4	4	4	4	3	2	5	5	8	2	5	3	2	1	3	4	2	3	28	1	Beijing	000000000003771	0	0	0	0	0	0
1521	143	4	5	3	2	3	2	2	4	4	2	1	2	9	1	8	2	5	2	1	1	2	4	2	3	940	N.A.	N.A.	777777777760131	1	1	1	1	0	0
1522	143	2	7	3	3	3	5	4	4	4	4	3	2	6	5	8	2	5	3	2	1	3	4	2	3	7	1	Beijing	000000000003771	1	0	1	1	0	0
1523	143	2	7	3	2	3	5	4	4	4	4	3	2	6	5	8	2	5	2	2	1	3	4	2	3	727	1	Beijing	000000000003771	0	0	0	0	0	0
1525	143	2	7	3	3	3	5	4	4	4	4	3	2	4	5	8	2	5	3	2	1	3	4	2	3	64	1	Beijing	000000000003771	1	1	1	0	0	0
1527	143	2	7	3	2	3	5	4	4	4	4	3	2	6	5	7	2	5	3	2	1	3	4	2	3	643	1	Beijing	000000000003771	0	0	0	0	0	0
1529	143	2	7	3	3	3	5	4	4	4	4	3	2	5	5	8	2	5	3	2	1	3	4	2	3	28	1	Beijing	000000000003771	0	0	0	0	0	0
1530	143	2	7	3	3	3	5	4	4	4	4	3	2	5	5	8	2	5	3	2	1	3	4	2	3	28	1	Beijing	000000000003771	0	0	0	0	0	0
1531	143	1	7	3	3	3	5	4	4	3	2	3	2	5	5	8	2	5	3	2	1	3	4	2	3	941	1	Beijing	000000000003771	0	0	0	0	0	0
1532	143	2	7	3	3	3	5	4	4	4	4	3	2	6	5	8	2	5	3	2	1	2	2	2	3	942	1	Beijing	000000000003771	1	0	0	0	0	0
1533	143	2	7	3	2	3	5	4	4	4	4	3	2	6	5	8	2	5	3	2	1	3	4	2	3	111	1	Beijing	000000000003771	0	0	0	0	0	0
1534	143	2	8	3	3	3	5	4	4	4	4	3	2	6	5	8	2	5	3	2	1	3	4	2	3	655	1	Beijing	000000000003771	0	1	0	0	0	0
1535	143	2	7	3	2	3	5	4	4	4	2	3	2	6	5	4	2	5	3	2	1	3	4	2	3	943	1	Beijing	000000000003771	0	0	0	0	0	0
1536	143	2	7	3	2	3	5	4	4	4	4	3	2	6	5	8	2	5	3	2	1	3	4	2	3	111	1	Beijing	000000000003771	0	0	0	0	0	0
1537	151	2	8	3	3	3	5	4	4	4	4	3	2	6	3	8	2	5	3	2	1	3	4	2	3	944	1	Beijing	000000000003771	0	1	0	0	0	0
1538	151	2	7	3	3	3	5	4	4	4	4	3	2	6	5	7	2	5	3	2	1	3	4	2	3	48	1	Beijing	000000000003771	0	0	0	0	0	0
1541	151	2	7	3	3	3	5	4	4	4	4	4	2	6	5	8	2	5	3	2	1	3	4	2	3	945	1	Beijing	000000000003771	0	0	0	0	0	0
1542	151	2	7	3	3	3	7	3	4	4	4	3	2	5	4	9	2	5	3	2	1	3	4	2	3	946	1	Beijing	000000000003771	0	0	0	0	0	0
1543	151	0	7	3	3	3	5	4	4	4	4	3	2	5	5	8	3	5	3	2	1	3	4	2	3	947	1	Beijing	000000000003771	0	0	0	0	0	0
1544	151	2	7	3	3	3	5	4	4	4	4	4	2	6	5	6	2	5	3	2	1	3	4	2	3	23	1	Beijing	000000000003771	0	0	0	0	0	0
1545	151	2	7	3	3	3	5	4	4	4	4	3	2	6	5	8	2	5	3	2	1	3	4	2	3	7	1	Beijing	000000000003771	0	0	0	0	0	0
1546	151	2	6	3	3	3	5	4	4	4	4	3	2	6	4	9	2	5	3	2	1	3	4	2	3	948	1	Beijing	000000000003771	1	0	0	0	0	0
1547	151	2	5	3	3	2	3	2	4	3	2	2	2	3	3	3	2	6	2	2	1	3	4	1	3	949	N.A.	N.A.	677777770020771	0	0	0	0	0	0
1548	151	2	3	1	2	3	3	2	4	2	2	5	2	2	3	8	2	5	2	2	1	3	4	1	3	950	53	T1	777777777760771	0	0	0	0	0	0
1549	151	2	8	3	3	3	5	2	4	4	4	3	2	5	5	8	2	5	2	2	1	3	4	2	7	951	1	Beijing	000000000003771	1	1	1	1	0	0
1550	151	2	7	4	3	3	5	4	4	4	4	3	2	6	5	8	2	3	3	2	1	3	4	2	3	952	1	Beijing	000000000003771	0	1	0	0	0	0
1551	151	2	7	3	3	3	5	4	4	4	4	4	2	6	5	8	2	8	3	2	1	3	4	2	3	953	N.A.	N.A.	000000000003431	0	1	0	0	0	0
1553	151	2	7	3	3	3	4	4	4	4	4	3	2	6	5	8	2	5	3	2	1	3	4	2	3	386	1	Beijing	000000000003771	0	0	0	0	0	0
1554	151	2	7	3	3	3	4	4	4	4	4	3	2	6	5	8	2	5	3	2	1	3	4	2	3	386	1	Beijing	000000000003771	0	0	0	0	0	0
1555	151	2	7	3	3	3	5	4	4	4	4	3	2	4	6	8	2	5	3	2	1	3	4	2	3	954	1	Beijing	000000000003771	0	0	0	0	0	0
1556	151	2	7	3	3	3	5	4	4	4	4	3	2	6	5	8	2	5	3	2	1	4	4	2	3	955	1	Beijing	000000000003771	1	1	0	1	0	0
1557	151	2	4	1	3	3	3	4	4	3	4	3	2	7	4	8	2	5	3	2	1	3	4	2	3	956	190	Beijing	000000000003731	0	1	0	0	0	0
1570	151	2	4	1	3	2	3	2	4	3	2	4	2	5	2	5	2	5	2	2	1	3	4	2	3	957	53	T1	777777777760771	0	0	0	0	0	0
1571	151	2	7	3	3	3	4	3	4	4	4	3	3	4	4	8	2	5	3	2	1	3	4	2	3	958	1	Beijing	000000000003771	0	0	0	0	0	0
1572	151	2	7	3	3	3	5	4	4	4	4	3	2	4	5	8	2	5	3	2	1	3	4	2	3	64	1	Beijing	000000000003771	0	0	0	0	0	0
1573	152	2	9	3	3	3	5	2	4	4	4	3	2	6	5	8	2	5	3	2	1	3	4	2	3	959	N.A.	N.A.	000000000002770	0	0	0	0	0	0
1574	152	2	5	4	2	3	3	2	4	3	2	3	2	1	3	4	2	5	2	2	1	2	4	1	3	960	N.A.	N.A.	677777770020771	0	0	0	0	0	0
1575	152	3	4	2	2	3	3	4	3	3	2	1	2	5	1	8	2	5	2	2	1	2	4	2	3	961	52	T2	777777777760731	0	0	0	0	0	0
1576	152	4	5	4	2	2	3	3	4	4	2	1	2	6	1	9	2	5	2	2	1	2	4	2	3	962	56	NA	777737770000000	0	0	0	0	0	0
1577	152	2	7	3	3	3	5	4	4	4	4	3	2	6	5	5	2	5	3	2	1	3	4	2	3	223	632	Beijing	000000000003571	0	0	0	0	0	0
1578	152	2	7	3	3	3	5	3	4	4	4	3	3	6	5	4	2	5	3	2	1	3	4	2	3	963	1	Beijing	000000000003771	0	0	0	0	0	0
1579	152	2	6	2	3	3	3	4	4	3	4	3	2	5	5	8	2	5	3	2	1	3	4	2	3	964	541	Beijing	000000000003711	0	0	0	0	0	0
1580	152	2	5	3	2	3	4	2	4	3	2	3	2	2	3	7	2	5	2	2	1	3	2	1	3	965	54	Manu2	777777777763771	0	0	0	0	0	0
1582	152	2	7	3	3	3	5	4	4	4	4	3	3	4	4	7	2	5	3	2	1	3	4	2	3	966	1	Beijing	000000000003771	0	0	0	0	0	0
1583	152	0	7	3	3	3	5	4	4	4	4	3	2	5	6	8	2	5	3	2	1	3	2	2	3	967	1	Beijing	000000000003771	1	1	0	0	0	0
1584	152	2	6	4	3	3	5	4	4	3	4	3	2	6	5	8	2	5	3	2	1	3	4	2	3	968	1	Beijing	000000000003771	0	0	0	0	0	0
1585	152	2	5	3	2	3	3	2	4	3	2	4	2	2	3	8	2	5	2	2	1	3	4	1	3	969	N.A.	N.A.	777777757600000	0	0	0	0	0	0
1586	152	2	7	3	3	3	5	4	4	4	4	3	2	6	5	8	2	5	3	2	1	3	4	2	3	7	1	Beijing	000000000003771	0	0	0	0	0	0
1587	152	2	7	3	3	3	5	4	4	4	4	3	2	6	4	8	2	5	2	2	1	2	4	2	3	970	1	Beijing	000000000003771	0	0	0	0	0	0
1589	152	2	8	3	3	3	5	4	4	4	4	3	2	6	6	8	2	5	3	2	1	3	4	2	3	971	1	Beijing	000000000003771	1	1	0	0	0	1
1591	152	2	7	3	3	3	5	4	4	4	4	3	2	6	5	6	2	5	3	2	1	3	4	2	3	10	632	Beijing	000000000003571	1	0	1	1	1	0
1592	152	0	1	3	3	3	6	4	4	4	4	3	2	5	3	8	2	6	3	2	1	3	4	2	3	972	1	Beijing	000000000003771	0	0	0	0	0	0
1593	152	2	7	3	3	3	5	3	4	4	4	3	3	6	5	8	2	5	3	2	1	3	4	2	3	973	1	Beijing	000000000003771	0	0	0	0	0	0
1594	152	2	7	3	3	1	5	4	4	4	4	3	2	6	5	8	2	5	3	2	1	2	4	1	3	974	621	Beijing	000000000002771	0	0	0	0	0	0
1595	152	2	6	4	3	3	5	4	4	3	4	3	2	6	5	8	2	5	3	2	1	3	4	2	3	968	1	Beijing	000000000003771	0	0	0	0	0	0
1597	152	2	7	2	3	4	3	2	4	2	2	3	2	5	2	5	2	5	2	2	1	3	4	2	3	975	240	T	777777777760371	0	0	0	0	0	0
1598	152	2	8	3	3	3	5	2	4	4	4	3	2	6	5	8	2	5	3	2	1	3	4	1	3	976	1	Beijing	000000000003771	0	0	0	0	0	0
1600	152	2	5	2	3	3	4	4	4	4	4	4	2	6	4	6	2	5	3	2	1	3	4	2	3	977	1	Beijing	000000000003771	0	0	0	0	0	0
1601	152	2	5	3	3	3	5	4	4	4	4	4	2	6	4	8	2	5	3	2	1	3	4	2	3	978	1	Beijing	000000000003771	0	0	0	0	0	0
1602	152	2	7	3	3	3	5	5	4	4	4	3	2	5	5	8	2	4	2	2	1	3	4	2	3	979	1	Beijing	000000000003771	0	0	0	0	0	0
1603	152	5	5	2	2	3	4	4	4	3	2	1	2	4	1	6	2	5	2	2	1	3	4	2	3	980	52	T2	777777777760731	0	0	0	0	0	0
1604	152	2	1	3	3	3	5	4	4	4	4	3	2	6	5	8	2	5	3	2	1	3	4	2	3	283	1	Beijing	000000000003771	0	0	0	0	0	0
1605	153	4	5	2	2	3	3	2	4	4	2	1	2	4	1	7	2	5	2	2	1	1	4	2	3	981	2114	T1	777761777760771	1	1	1	1	1	1
1606	153	2	7	4	3	3	5	4	4	4	4	3	2	6	6	8	2	5	3	2	1	3	4	2	3	982	1	Beijing	000000000003771	0	0	0	0	0	0
1607	153	2	7	3	3	3	5	4	4	4	4	3	2	6	5	8	2	5	4	2	1	3	4	2	3	449	1	Beijing	000000000003771	0	0	0	0	0	0
1608	153	2	7	5	3	3	3	3	4	4	4	3	2	6	7	8	2	5	3	2	1	3	4	2	3	983	1	Beijing	000000000003771	0	0	0	0	0	0
1609	153	2	7	3	3	3	5	2	4	4	4	3	2	5	5	8	2	5	3	2	1	3	4	2	3	317	1	Beijing	000000000003771	0	0	0	0	0	0
1610	153	2	7	3	3	3	4	4	4	4	4	3	2	6	5	8	2	5	3	2	1	3	4	2	3	386	1	Beijing	000000000003771	0	0	0	0	0	0
1611	153	2	7	3	8	2	4	4	4	5	2	1	1	8	4	7	2	5	3	2	1	3	4	3	3	984	N.A.	N.A.	000000007677731	0	1	0	0	0	0
1613	153	4	2	2	2	2	3	3	4	3	2	1	2	3	1	6	2	5	2	2	1	2	4	2	3	985	52	T2	777777777760731	1	0	0	0	0	0
1615	153	2	7	3	3	2	5	3	4	4	4	3	2	6	5	6	2	5	3	2	1	1	4	2	3	986	1	Beijing	000000000003771	1	1	1	1	1	1
1616	153	2	6	3	3	3	5	4	4	4	4	3	2	6	5	8	2	5	3	2	1	3	4	2	3	41	1	Beijing	000000000003771	0	0	0	0	0	0
1619	153	2	1	2	5	1	3	3	4	3	4	6	3	1	3	2	2	5	1	2	1	3	4	2	1	987	52	T2	777777777760731	0	0	0	0	0	0
1620	153	2	7	3	6	4	4	4	2	4	4	4	4	2	4	7	2	5	2	2	1	3	4	2	3	988	54	Manu2	777777777763771	0	0	0	0	0	0
1622	153	2	7	3	3	3	5	3	4	4	4	3	2	5	2	8	2	5	3	2	1	3	4	2	3	989	1	Beijing	000000000003771	0	0	0	0	0	0
1623	153	2	7	3	3	3	6	4	4	4	4	3	2	6	5	4	2	5	3	2	1	3	4	2	3	990	1	Beijing	000000000003771	0	0	0	0	0	0
1626	153	2	7	3	3	3	5	4	4	4	4	3	2	5	5	8	2	5	3	2	1	3	4	2	3	28	1	Beijing	000000000003771	1	0	1	1	0	1
1628	153	2	7	3	3	3	7	4	4	4	4	3	2	4	5	7	2	5	3	2	1	3	4	2	3	991	2413	Beijing	000000000003760	0	0	0	0	0	0
1629	153	4	5	2	2	3	3	4	4	4	2	1	1	7	1	2	2	5	2	2	1	2	4	2	2	992	52	T2	777777777760731	0	1	0	0	0	0
1630	153	2	3	3	3	3	5	6	4	4	4	3	4	6	4	7	2	5	3	2	1	3	4	2	3	993	1	Beijing	000000000003771	0	0	0	0	0	0
1631	153	2	7	3	3	3	5	4	4	4	4	3	2	6	5	6	2	5	3	2	1	3	4	2	3	10	1	Beijing	000000000003771	0	0	0	0	0	0
1632	153	4	6	3	2	3	5	4	4	4	4	3	2	6	5	8	2	5	3	2	1	3	4	2	3	994	1	Beijing	000000000003771	0	0	0	0	0	0
1634	153	3	7	4	3	3	5	1	4	4	4	3	4	5	4	8	2	5	3	2	1	3	4	2	3	995	1	Beijing	000000000003771	0	1	0	0	0	0
1635	153	2	7	3	3	3	5	4	4	4	4	3	0	6	6	8	2	5	3	2	1	3	4	2	3	996	1	Beijing	000000000003771	0	0	0	0	0	0
1637	153	2	7	3	3	3	5	4	4	4	4	3	2	4	5	8	2	5	3	2	1	3	4	2	3	64	1	Beijing	000000000003771	0	0	0	0	0	0
1638	153	2	10	3	3	3	5	4	4	4	4	3	4	5	4	7	1	5	3	2	1	3	4	2	3	997	1	Beijing	000000000003771	0	0	0	0	0	0
1639	153	2	7	3	1	3	5	4	4	4	4	4	4	7	4	8	2	5	3	2	1	3	4	2	3	998	1	Beijing	000000000003771	0	0	0	0	0	0
1640	153	2	7	3	3	3	5	3	4	4	4	4	3	4	4	8	2	5	3	2	1	3	4	2	3	999	1	Beijing	000000000003771	0	0	0	0	0	0
1641	153	2	4	3	2	3	3	3	4	3	2	4	2	4	2	8	2	5	2	1	1	3	4	1	3	706	53	T1	777777777760771	0	0	0	0	0	0
1642	153	2	7	3	3	3	5	4	4	4	4	3	2	5	5	8	2	5	3	2	1	3	4	2	3	28	1	Beijing	000000000003771	1	1	0	0	0	0
1644	153	1	7	3	3	3	5	4	4	4	4	3	2	5	3	8	2	5	3	2	1	3	4	2	3	1000	1	Beijing	000000000003771	0	0	0	0	0	0
1645	153	2	7	3	2	3	5	4	4	4	3	3	2	4	5	8	2	5	3	2	1	3	4	2	3	487	1	Beijing	000000000003771	0	0	0	0	0	0
1646	153	2	7	4	3	3	4	3	4	4	4	3	2	5	5	8	2	5	3	2	1	3	4	2	3	1001	1	Beijing	000000000003771	1	1	1	1	0	0
1648	153	2	7	3	3	3	5	3	4	4	4	3	2	4	5	8	2	5	3	2	1	3	4	2	3	34	1	Beijing	000000000003771	0	0	0	0	0	0
1649	153	2	1	2	5	1	3	3	4	3	4	6	3	1	3	2	2	5	1	2	1	3	4	2	1	987	52	T2	777777777760731	0	0	0	0	0	0
1650	153	2	7	3	3	3	5	4	4	4	4	3	2	6	5	5	2	5	3	2	1	3	4	2	3	223	1	Beijing	000000000003771	0	0	0	0	0	0
1651	153	2	6	3	3	3	5	3	3	4	4	4	3	6	5	8	2	5	3	2	1	3	4	2	3	1002	1	Beijing	000000000003771	0	0	0	0	0	0
1652	153	2	5	1	2	3	3	2	4	3	2	3	2	3	3	4	2	5	2	2	1	2	4	1	3	1003	946	H	777777740020771	0	0	0	0	0	0
1653	153	2	7	3	1	3	5	4	4	4	4	3	4	6	4	8	2	5	3	2	1	3	4	2	3	1004	1	Beijing	000000000003771	1	0	0	0	0	0
1654	153	103	9	3	3	3	6	4	4	4	4	3	2	5	5	8	2	5	3	2	1	3	4	2	3	1005	1	Beijing	000000000003771	0	1	0	0	0	0
1655	153	2	8	3	3	3	4	5	4	4	4	3	2	6	5	7	2	5	3	2	1	3	4	2	3	1006	1	Beijing	000000000003771	0	0	0	0	0	0
1656	153	2	7	3	1	3	5	4	4	4	4	2	4	7	1	6	2	5	3	2	1	3	4	2	3	1007	1	Beijing	000000000003771	0	0	0	0	0	0
1657	153	1	7	3	3	3	5	4	4	4	5	3	2	6	5	8	2	5	3	2	1	3	4	2	3	1008	1	Beijing	000000000003771	0	1	0	0	0	0
1658	154	2	7	3	3	3	5	4	4	4	4	3	2	5	6	9	2	5	3	2	1	3	4	2	3	1009	1	Beijing	000000000003771	1	1	1	1	0	0
1660	154	0	9	3	3	3	5	4	4	4	4	3	2	5	5	8	2	5	3	2	1	3	4	2	3	1010	1	Beijing	000000000003771	0	0	0	0	0	0
1661	154	2	7	3	1	3	5	4	4	4	4	3	4	7	4	8	2	5	3	2	1	3	4	2	3	1011	1311	Beijing	000000000003700	0	1	0	0	0	0
1662	154	2	11	3	3	2	5	4	4	4	4	3	2	6	5	7	2	5	3	2	1	3	4	2	3	1012	1	Beijing	000000000003771	0	0	0	0	0	0
1663	154	2	7	3	3	3	5	4	4	3	4	4	2	4	5	8	2	5	3	2	1	3	4	2	3	1013	1	Beijing	000000000003771	1	1	0	0	0	0
1664	154	2	8	4	3	3	5	2	4	4	4	3	2	6	5	8	2	5	3	2	1	3	4	2	3	784	1	Beijing	000000000003771	0	1	0	0	0	0
1665	154	2	6	3	3	3	5	4	4	4	4	3	2	6	6	6	2	5	3	2	1	3	4	2	3	1014	1	Beijing	000000000003771	0	1	0	0	0	0
1666	154	4	5	2	2	3	3	2	4	3	2	1	2	4	1	8	2	5	2	2	1	2	4	2	3	1015	73	Ambiguous:T3 T2	777737777760731	0	0	0	0	0	0
1667	154	2	7	3	3	3	5	4	4	4	4	3	2	6	5	8	2	5	3	2	1	3	4	2	3	7	941	Beijing	000000000003751	0	0	0	0	0	0
1668	154	1	5	3	3	3	5	4	4	4	4	3	4	7	4	8	2	5	3	2	1	3	4	2	3	1016	1	Beijing	000000000003771	0	0	0	0	0	0
1669	154	2	5	0	2	3	3	2	5	4	2	1	2	4	1	8	2	5	2	2	1	2	4	1	3	1017	52	T2	777777777760731	0	0	0	0	0	0
1670	154	2	7	3	2	3	5	4	4	4	4	3	2	6	5	8	2	5	3	2	1	2	4	2	3	1018	1	Beijing	000000000003771	1	0	0	1	0	0
1671	154	4	4	2	2	3	3	2	4	4	2	1	2	5	1	8	2	5	2	2	1	2	4	2	3	1019	52	T2	777777777760731	0	0	0	0	0	0
1672	154	2	7	3	3	3	5	4	4	4	4	3	2	4	5	5	2	5	3	2	1	3	4	2	3	138	1	Beijing	000000000003771	0	0	0	0	0	0
1673	154	2	7	3	3	3	5	4	4	4	4	3	2	5	5	8	2	5	3	2	1	3	4	2	3	28	1	Beijing	000000000003771	0	0	0	0	0	0
1674	154	2	7	3	3	3	5	4	4	4	4	3	2	5	5	8	2	5	3	2	1	3	4	2	3	28	1	Beijing	000000000003771	0	0	0	0	0	0
1675	154	2	4	3	2	3	3	2	4	3	2	4	2	3	3	8	2	5	2	2	1	3	4	1	3	1020	N.A.	N.A.	577737777760731	0	0	0	0	0	0
1676	154	2	6	3	3	2	5	4	4	4	4	3	2	5	5	8	2	5	3	2	1	3	4	2	3	256	1	Beijing	000000000003771	0	0	0	0	0	0
1678	154	2	1	2	4	1	3	3	2	2	4	3	3	1	3	8	2	5	2	1	1	3	4	2	3	1021	1	Beijing	000000000003771	0	0	0	0	0	0
1679	154	2	7	3	3	3	5	4	4	4	4	3	2	4	5	8	2	5	3	2	1	3	4	2	3	64	1	Beijing	000000000003771	0	1	0	0	0	0
1680	154	0	8	3	3	3	5	3	4	4	4	3	2	5	5	8	2	5	3	2	1	3	4	2	3	926	632	Beijing	000000000003571	0	0	0	0	0	0
1681	154	2	7	3	1	3	5	4	4	4	4	4	5	6	3	8	2	5	3	2	1	3	4	2	3	1022	1	Beijing	000000000003771	0	0	0	0	0	0
1682	154	2	7	3	3	3	5	4	4	4	4	3	2	5	5	8	2	5	3	2	1	3	4	2	3	28	1	Beijing	000000000003771	1	0	0	0	0	0
1683	154	2	7	3	3	3	5	4	4	4	4	3	2	6	5	8	2	5	3	2	1	3	4	2	3	7	1	Beijing	000000000003771	1	1	0	0	0	0
1685	154	2	7	3	3	3	4	4	4	4	4	3	2	6	5	7	2	5	3	2	1	3	4	2	3	203	1	Beijing	000000000003771	1	1	1	1	0	0
1686	154	2	7	3	3	3	2	4	4	4	4	3	2	5	4	7	2	5	3	2	1	3	4	2	3	1023	1	Beijing	000000000003771	0	0	0	0	0	0
1687	154	6	5	2	2	3	3	5	4	3	2	1	2	4	1	8	2	5	2	2	1	2	4	2	3	1024	52	T2	777777777760731	0	1	0	0	0	0
1688	154	2	7	3	2	3	5	3	4	4	4	3	2	4	5	8	2	5	3	2	1	3	4	2	3	1025	1	Beijing	000000000003771	0	0	0	0	0	0
1689	154	2	7	3	4	3	5	4	4	4	4	3	2	5	5	8	2	5	3	2	1	3	4	2	3	1026	1	Beijing	000000000003771	0	0	0	0	0	0
1690	154	2	7	3	3	3	5	4	4	4	4	3	2	5	5	8	2	5	3	2	1	3	4	2	3	28	1	Beijing	000000000003771	0	0	0	0	0	0
1691	154	2	7	1	3	3	5	4	4	4	4	1	2	5	5	8	2	5	3	2	1	3	4	2	3	316	1	Beijing	000000000003771	1	1	0	0	0	0
1692	154	2	7	2	3	3	5	3	4	4	4	3	3	5	5	9	2	5	3	2	1	3	4	2	2	1027	1	Beijing	000000000003771	0	0	0	0	0	0
1693	154	0	9	3	3	3	5	4	4	4	4	3	2	5	5	8	2	5	3	2	1	3	4	2	3	1010	1	Beijing	000000000003771	0	0	0	0	0	0
1694	154	2	6	3	3	3	5	4	4	4	4	3	2	6	5	8	2	5	3	2	1	3	4	2	3	41	1	Beijing	000000000003771	0	0	0	0	0	0
1695	154	2	4	3	2	3	3	2	4	2	2	3	2	2	3	8	2	5	2	2	1	3	4	1	3	1028	N.A.	N.A.	577400037760771	0	1	0	0	0	0
1696	154	2	7	3	3	3	5	4	4	4	4	3	2	8	5	8	2	5	3	2	1	3	4	2	3	769	1	Beijing	000000000003771	0	0	0	0	0	0
1698	154	2	7	3	3	3	4	4	4	4	4	3	2	6	5	9	2	5	3	2	1	3	4	2	3	1029	1	Beijing	000000000003771	0	0	0	0	0	0
1699	154	2	7	3	3	3	5	4	4	4	4	3	2	5	5	8	2	5	3	2	1	3	4	2	3	28	1	Beijing	000000000003771	0	0	0	0	0	0
1700	154	2	7	3	3	3	5	4	4	4	4	3	4	6	4	8	2	5	3	2	1	4	4	2	3	1030	1	Beijing	000000000003771	0	0	0	0	0	0
1701	154	2	1	2	5	1	3	3	4	3	4	3	3	1	3	8	2	5	2	2.5	2	1	4	2	3	1031	53	T1	777777777760771	0	0	0	0	0	0
1702	154	2	8	3	3	3	5	2	4	4	4	3	2	6	5	8	2	5	3	2	1	3	4	2	3	309	1	Beijing	000000000003771	1	0	0	0	0	0
1703	154	2	7	3	3	3	5	4	4	4	4	3	2	5	5	8	2	5	3	2	1	3	4	2	3	28	1	Beijing	000000000003771	1	1	0	1	0	0
1704	154	2	7	3	3	3	5	6	4	3	4	3	2	5	5	8	2	5	3	2	1	3	4	2	3	1032	1	Beijing	000000000003771	1	1	0	1	0	0
1705	154	2	7	3	3	3	5	5	4	4	4	3	2	6	5	9	2	5	3	2	1	3	2	2	3	1033	1	Beijing	000000000003771	0	1	0	0	0	0
1706	154	2	6	3	3	3	4	4	4	4	4	3	2	6	5	8	2	5	3	2	1	3	4	2	3	1034	1	Beijing	000000000003771	0	0	0	0	0	0
1707	154	2	5	2	3	3	5	4	4	4	4	3	2	7	4	10	2	5	4	2	1	3	4	2	3	1035	1	Beijing	000000000003771	0	0	0	0	0	0
1708	154	2	7	3	3	3	5	4	4	4	4	3	2	6	5	8	2	5	3	2	1	3	4	2	3	7	1	Beijing	000000000003771	0	0	0	0	0	0
1709	154	0	9	3	3	3	5	4	4	4	4	3	2	5	5	8	2	5	3	2	1	3	4	2	3	1010	1	Beijing	000000000003771	0	0	0	0	0	0
1711	154	2	5	4	2	3	2	2	4	3	2	4	2	4	3	8	2	5	2	2	1	3	4	1	3	1036	154	T1	757777777760771	0	0	0	0	0	0
1712	154	2	7	3	3	3	5	5	4	4	4	3	2	5	5	8	2	5	3	2	1	3	4	2	2	1037	1	Beijing	000000000003771	0	0	0	0	0	0
1713	154	2	7	3	4	3	5	4	4	4	4	3	2	5	5	8	2	5	3	2	1	3	4	2	3	1026	1	Beijing	000000000003771	0	0	0	0	0	0
1714	154	2	5	4	2	3	2	2	4	3	2	4	2	4	3	8	2	5	2	2	1	3	4	1	3	1036	154	T1	757777777760771	0	0	0	0	0	0
1715	154	2	5	3	3	3	5	4	4	4	4	4	2	6	4	9	2	5	3	2	1	3	4	2	3	1038	1	Beijing	000000000003771	0	0	0	0	0	0
1716	154	2	7	3	3	4	5	4	4	4	4	3	2	6	5	9	2	6	3	2	1	3	4	2	3	1039	1	Beijing	000000000003771	0	0	0	1	0	0
1717	154	2	7	3	3	3	5	6	4	4	4	3	2	6	5	8	2	5	2	2	1	3	4	2	3	1040	1	Beijing	000000000003771	0	0	0	0	0	0
1718	154	2	7	3	3	3	5	4	4	4	2	3	2	8	5	8	2	5	3	2	1	3	4	2	3	1041	1	Beijing	000000000003771	0	0	0	0	0	0
1719	154	2	8	3	3	3	5	4	4	4	4	3	2	6	5	8	2	5	3	2	1	4	4	2	3	1042	1	Beijing	000000000003771	0	0	0	0	0	0
1720	154	2	7	3	3	3	5	4	4	4	4	3	2	5	5	8	2	5	3	2	1	3	4	2	3	28	1	Beijing	000000000003771	0	1	0	0	0	0
1721	154	2	7	3	3	3	4	5	4	3	4	5	2	6	5	10	2	5	3	2	1	3	4	2	3	1043	1	Beijing	000000000003771	0	0	0	0	0	0
1722	154	2	7	4	3	3	5	4	4	4	4	3	2	5	5	9	2	5	3	3	2	3.5	4	2	3	1044	190	Beijing	000000000003731	0	0	0	0	0	0
1725	161	2	7	3	2	3	5	4	4	4	4	3	2	6	5	8	2	5	3	2	1	3	4	2	3	111	1	Beijing	000000000003771	0	0	0	0	0	0
1726	161	2	7	3	2	3	5	3	4	3	4	3	2	5	5	8	2	5	3	2	1	3	4	2	3	1045	1	Beijing	000000000003771	0	0	0	0	0	0
1727	161	2	9	3	3	3	5	3	4	4	4	3	2	6	5	8	2	5	3	2	1	3	4	2	3	371	N.A.	N.A.	000000000002770	0	0	0	0	0	0
1728	161	2	4	3	3	3	5	4	4	4	4	3	2	5	5	8	2	5	3	2	1	3	4	2	3	1046	1	Beijing	000000000003771	1	0	0	1	0	0
1729	161	2	8	3	1	3	5	4	4	4	4	3	4	6	4	8	2	5	3	2	1	3	4	2	3	1047	1	Beijing	000000000003771	0	0	0	0	0	0
1730	161	2	7	3	3	3	5	4	4	4	4	3	2	6	5	8	2	5	3	2	1	3	4	2	3	7	1	Beijing	000000000003771	1	1	1	1	0	0
1731	161	2	6	3	3	3	5	4	4	4	4	3	2	6	5	8	2	5	3	2	1	3	4	2	3	41	190	Beijing	000000000003731	0	0	0	0	0	0
1732	161	4	4	2	2	3	2	2	3	4	2	1	2	6	1	7	2	5	2	2	1	2	4	2	3	1048	52	T2	777777777760731	1	1	0	0	0	0
1733	161	2	5	3	2	4	3	2	4	2	2	3	2	2	3	6	2	5	2	2	1	3	4	1	3	1049	N.A.	N.A.	577760377760771	0	0	0	0	0	0
1734	161	2	7	3	3	3	5	4	4	4	4	4	2	3	5	9	2	6	3	2	1	3	4	2	3	1050	1	Beijing	000000000003771	0	0	0	0	0	0
1735	161	4	2	2	2	2	3	3	4	3	2	1	2	2	1	7	2	5	2	2	1	2	4	2	3	469	52	T2	777777777760731	1	0	0	0	0	0
1736	161	2	7	3	1	3	5	4	4	4	4	3	4	7	4	8	2	5	3	2	1	3	4	2	3	1011	1	Beijing	000000000003771	0	0	0	0	0	0
1738	161	2	7	3	3	3	5	4	4	4	4	3	4	6	4	6	2	5	3	2	1	3	4	2	2	1051	1	Beijing	000000000003771	0	0	0	0	0	0
1740	161	2	7	3	3	3	5	3	4	4	4	3	2	5	7	8	2	5	3	2	1	3	4	2	3	650	1	Beijing	000000000003771	0	0	0	0	0	0
1741	161	2	7	3	3	3	5	2	2	4	4	3	2	3	5	8	2	5	2	2	1	3	4	2	3	1052	1	Beijing	000000000003771	1	1	0	0	0	0
1742	161	2	7	3	3	3	5	4	4	4	4	3	2	4	5	8	2	5	3	2	1	3	4	2	3	64	1	Beijing	000000000003771	1	0	1	0	1	1
1743	161	2	6	3	3	3	5	3	4	4	4	5	1	6	4	6	2	5	3	2	1	3	4	2	3	1053	1	Beijing	000000000003771	1	1	0	0	0	0
1744	161	2	7	3	3	3	5	3	4	4	4	1	3	5	4	8	2	5	3	2	1	3	4	2	3	1054	1	Beijing	000000000003771	0	1	0	0	0	0
1746	161	2	7	3	3	3	5	4	4	4	4	3	4	5	4	7	2	5	3	2	1	3	4	2	3	411	190	Beijing	000000000003731	0	1	0	0	0	0
1748	161	2	5	3	2	4	2	2	4	3	2	3	2	2	3	8	2	5	2	2	1	3	4	1	3	1055	334	T1	577777777760771	0	1	0	0	0	0
1749	161	2	7	1	3	3	5	3	4	4	4	3	2	4	5	8	2	5	3	2	1	4	4	2	3	1056	1	Beijing	000000000003771	0	1	0	0	0	0
1750	161	2	5	3	3	3	5	4	4	4	4	3	2	6	4	8	2	5	3	2	1	3	4	2	3	1057	1	Beijing	000000000003771	1	0	0	1	0	0
1751	161	2	7	3	3	3	5	4	4	1	4	3	2	2	4	8	2	5	3	2	1	3	4	2	3	1058	1	Beijing	000000000003771	0	0	0	0	0	0
1752	161	2	7	5	3	3	5	4	4	4	4	3	2	5	5	8	2	5	3	2	1	3	4	2	3	353	1	Beijing	000000000003771	0	0	0	0	0	0
1753	161	2	7	3	1	3	5	4	4	4	4	3	6	6	4	8	2	5	3	2	1	3	4	2	3	1059	1	Beijing	000000000003771	0	0	0	0	0	0
1754	161	2	7	3	2	3	5	4	4	4	4	3	2	5	5	8	2	5	3	2	1	3	4	2	3	92	1	Beijing	000000000003771	1	1	0	1	0	0
1755	161	2	7	3	3	3	5	3	4	4	4	3	2	5	7	8	2	5	3	2	1	3	4	2	3	650	1	Beijing	000000000003771	0	0	0	0	0	0
1756	161	2	7	3	3	3	5	4	4	4	4	3	2	4	5	8	2	5	4	2	1	3	4	1	3	467	1	Beijing	000000000003771	0	0	0	0	0	0
1757	161	2	7	5	3	3	5	4	4	4	4	3	2	5	5	8	2	5	3	2	1	3	4	2	3	353	1	Beijing	000000000003771	0	0	0	0	0	0
1758	161	3	5	2	2	5	3	4	4	4	2	1	2	5	1	8	2	5	2	2	1	2	4	2	3	1060	40	T4	777777377760771	1	1	0	0	0	0
1759	161	2	5	3	3	3	5	4	4	4	4	3	2	7	4	9	2	5	3	2	1	3	4	2	3	1061	1	Beijing	000000000003771	0	1	0	0	0	0
1760	161	2	3	3	2	3	3	2	4	3	2	1	2	2	3	7	2	5	2	2	1	3	4	1	3	1062	53	T1	777777777760771	1	0	0	1	0	0
1761	161	2	7	3	3	3	5	4	4	4	4	4	3	7	4	8	2	5	3	2	1	5	4	2	3	1063	1	Beijing	000000000003771	0	0	0	0	0	0
1763	161	2	7	3	2	3	5	3	4	3	4	3	2	5	5	8	2	5	3	2	1	3	4	2	3	1045	1	Beijing	000000000003771	1	1	1	1	0	0
1764	161	2	6	3	2	3	3	2	4	3	2	5	2	3	3	7	2	5	2	2	1	3	4	1	3	1064	1211	S	576377777760771	1	0	0	0	0	0
1765	161	2	7	3	3	3	5	4	4	4	4	3	2	6	5	6	2	5	4	2	2	3	4	2	3	1065	1	Beijing	000000000003771	0	0	0	0	0	0
1766	161	2	5	3	2	3	3	2	5	3	2	3	2	2	3	7	2	6	2	2	1	1	4	1	3	1066	N.A.	N.A.	577777403760771	0	0	0	0	0	0
1767	161	2	7	3	3	3	5	4	4	4	4	3	2	5	5	6	2	5	3	2	1	3	4	2	3	1067	1	Beijing	000000000003771	0	0	0	0	0	0
1769	161	2	5	2	3	3	5	2	4	4	4	4	2	5	8	8	2	5	4	2	1	3	4	2	3	1068	1	Beijing	000000000003771	0	0	0	0	0	0
1770	161	2	7	3	3	3	5	3	4	4	4	3	2	4	3	7	2	5	3	2	1	3	4	2	3	1069	1	Beijing	000000000003771	0	0	0	0	0	0
1771	161	2	8	3	3	3	5	4	4	4	2	3	2	6	4	8	2	5	3	2	1	3	4	2	3	1070	1	Beijing	000000000003771	1	1	0	1	0	0
1772	161	2	8	3	3	3	5	4	4	4	2	3	2	6	4	8	2	5	3	2	1	3	4	2	3	1070	1	Beijing	000000000003771	1	1	0	0	0	0
1773	161	2	15	3	3	3	4	4	4	4	4	3	2	5	4	8	2	5	3	2	1	3	4	2	3	1071	1	Beijing	000000000003771	0	0	0	0	0	0
1774	161	2	6	3	3	3	5	4	4	4	4	2	4	6	4	8	2	5	3	2	1	2	4	2	3	1072	1	Beijing	000000000003771	0	0	0	0	0	0
1775	161	4	6	3	3	3	5	4	4	4	4	3	2	6	5	8	2	5	3	2	1	3	4	2	3	81	1	Beijing	000000000003771	0	1	0	0	0	0
1776	162	2	7	3	3	3	6	4	4	4	4	3	2	5	4	8	2	5	3	2	1	3	4	2	3	1073	1	Beijing	000000000003771	0	0	0	0	0	0
1777	162	2	3	4	2	3	3	1	4	3	2	3	2	3	3	8	2	5	2	2	1	3	3	1	3	1074	53	T1	777777777760771	0	0	0	0	0	0
1778	162	2	7	3	3	3	5	3	4	4	4	3	2	5	5	8	2	5	3	2	1	3	4	2	3	408	1	Beijing	000000000003771	0	0	0	0	0	0
1779	162	2	6	3	1	3	5	4	4	3	4	3	2	6	4	7	2	5	3	2	1	3	4	2	3	1075	1	Beijing	000000000003771	1	1	1	1	0	1
1780	162	2	7	3	3	3	5	4	4	4	4	3	2	6	5	8	2	5	3	2	1	3	4	2	3	7	1	Beijing	000000000003771	0	1	0	0	0	0
1781	162	2	7	3	3	3	2	4	4	4	4	3	2	6	5	7	2	5	4	2	1	3	4	2	3	1076	1	Beijing	000000000003771	0	1	1	1	0	0
1782	162	2	7	4	3	3	5	4	4	4	4	3	2	6	5	9	2	5	3	2	1	3	4	2	3	459	1	Beijing	000000000003771	1	1	0	0	0	0
1783	162	2	7	3	3	3	5	4	4	4	4	3	2	5	5	8	2	5	3	2	1	4	4	2	3	1077	1	Beijing	000000000003771	0	0	0	0	0	0
1784	162	2	1	2	5	1	3	3	4	3	4	3	3	1	3	3	2	5	2	2	1	3	4	2	3	462	334	T1	577777777760771	0	0	0	0	0	0
1785	162	2	7	3	3	3	4	4	4	3	4	2	2	7	4	10	2	5	3	2	1	3	4	2	3	1078	1	Beijing	000000000003771	0	0	0	0	0	0
1786	162	2	5	3	3	3	4	4	4	4	4	4	2	7	4	10	2	5	3	2	1	3	4	2	3	1079	1	Beijing	000000000003771	0	0	0	0	0	0
1787	162	2	7	3	1	3	5	4	4	3	4	3	4	6	4	8	2	5	3	2	1	3	4	2	3	293	1	Beijing	000000000003771	0	0	0	0	0	0
1788	162	1	9	3	3	3	5	4	4	4	4	3	2	6	5	8	2	5	3	2	1	3	4	2	3	1080	1	Beijing	000000000003771	0	0	0	0	0	0
1789	162	4	4	2	2	3	4	6	4	4	2	1	2	5	1	6	2	5	2	2	1	2	4	2	3	1081	52	T2	777777777760731	0	1	0	0	0	0
1790	162	2	7	3	3	3	5	4	4	4	4	3	2	6	5	4.5	2	5	3	2	1	3	4	2	3	223	1	Beijing	000000000003771	0	1	0	0	0	0
1791	162	2	7	3	1	3	5	4	4	4	3	3	4	6	3	8	2	5	3	2	1	3	4	2	3	1082	1	Beijing	000000000003771	0	0	0	0	0	0
1792	162	2	7	3	3	3	5	4	4	4	4	4	2	4	5	6	2	5	3	2	1	3	4	2	3	1083	1	Beijing	000000000003771	0	1	0	0	0	0
1793	162	2	7	4	2	3	5	4	4	3	4	3	2	6	5	8	2	5	3	2	1	3	4	2	3	1084	1	Beijing	000000000003771	0	0	0	1	0	0
1794	162	2	7	3	2	3	5	4	4	4	4	3	2	6	5	10	2	5	3	2	1	3	4	2	3	852	1	Beijing	000000000003771	0	0	0	0	0	0
1795	162	2	5	3	2	3	6	4	4	4	4	3	2	5	5	8	2	5	3	2	1	3	4	2	3	1085	1	Beijing	000000000003771	0	0	0	0	0	0
1796	162	2	7	4	3	3	5	4	4	4	4	3	2	4	5	8	2	5	3	2	1	3	4	2	3	1086	1	Beijing	000000000003771	0	0	0	0	0	0
1797	162	2	7	3	3	3	5	3	4	4	4	3	2	4	5	8	2	5	3	2	1	3	4	2	3	34	1	Beijing	000000000003771	1	0	0	0	0	0
1798	162	2	7	3	3	3	5	4	4	4	4	3	2	6	5	7	2	5	4	2	1	3	4	2	3	1087	1	Beijing	000000000003771	0	0	0	0	0	0
1799	162	2	7	2	2	3	5	2	4	4	4	3	2	6	5	8	2	5	3	2	1	3	4	2	3	1088	1	Beijing	000000000003771	0	0	0	0	0	0
1800	162	2	5	3	3	4	5	4	4	4	4	3	2	6	4	7	2	5	3	2	1	3	4	2	3	1089	1	Beijing	000000000003771	0	0	0	0	0	0
1801	162	2	5	3	3	3	5	4	4	4	4	3	2	7	4	9	2	5	3	2	1	3	4	2	3	1061	1	Beijing	000000000003771	0	1	0	0	0	0
1802	162	2	8	3	3	3	8	3	4	4	4	3	3	1	4	7	1	5	3	2	1	3	4	2	3	1090	1	Beijing	000000000003771	0	0	0	0	0	0
1803	162	2	7	3	3	3	3	4	4	4	4	3	2	6	7	9	2	5	3	2	1	3	4	2	3	1091	1	Beijing	000000000003771	0	0	0	0	0	0
1804	162	2	1	2	4	1	3	3	4	3	4	4	3	1	3	3	2	5	2	2	1	3	4	2	3	1092	53	T1	777777777760771	0	0	0	0	0	0
1805	162	4	6	2	2	3	3	5	4	4	2	1	2	4	1	8	2	5	2	2	1	1	4	2	3	1093	53	T1	777777777760771	0	0	0	0	0	0
1806	162	2	7	3	3	3	3	4	4	4	4	3	2	6	7	9	2	5	3	2	1	3	4	2	3	1091	1	Beijing	000000000003771	0	0	0	1	0	0
1807	162	2	7	3	3	3	5	3	4	4	4	3	2	6	5	7	2	5	3	2	1	3	4	2	3	387	1	Beijing	000000000003771	0	0	0	0	0	0
1808	162	2	7	3	4	3	5	3	4	4	4	3	2	3	4	8	2	5	3	2	1	3	4	2	3	1094	1	Beijing	000000000003771	0	0	0	0	0	0
1809	162	2	4	3	3	3	5	4	4	4	4	3	2	7	5	6	2	5	3	2	1	3	4	2	3	1095	621	Beijing	000000000002771	0	0	0	0	0	0
1810	162	2	7	3	2	3	5	4	4	4	4	3	2	6	4	8	2	5	3	2	1	3	4	2	3	907	269	Beijing	000000000000771	1	0	1	1	0	0
1811	162	2	7	3	3	1	5	4	4	4	4	3	2	6	5	8	2	5	3	2	1	3	4	2	3	1096	1	Beijing	000000000003771	0	0	0	0	0	0
1812	162	2	7	3	3	3	4	4	2	4	4	3	2	6	5	5	2	5	3	2	1	3	4	2	3	1097	1	Beijing	000000000003771	0	0	0	0	0	0
1813	162	2	7	3	3	3	5	4	4	4	4	3	2	6	5	7	2	5	3	2	1	3	4	2	3	48	1	Beijing	000000000003771	1	0	0	0	0	0
1814	162	2	7	4	2	3	4	4	4	4	4	3	2	7	1	8	2	5	3	2	1	3	4	2	3	1098	1	Beijing	000000000003771	1	1	0	0	0	0
1815	162	2	4	3	2	4	3	2	4	3	2	4	2	2	3	5	2	5	2	2	1	3	4	1	2	1099	334	T1	577777777760771	0	0	0	0	0	0
1816	162	2	6	3	3	3	5	4	4	4	4	3	2	5	2	7	2	5	3	2	1	3	4	2	3	1100	1	Beijing	000000000003771	0	0	0	0	0	0
1817	162	2	7	2	3	3	5	4	4	4	4	3	2	6	5	8	2	5	3	2	1	3	4	2	3	614	1	Beijing	000000000003771	0	0	0	0	0	0
1818	162	2	6	3	2	3	5	4	4	4	4	3	2	6	5	8	2	5	3	2	1	3	4	2	3	540	1	Beijing	000000000003771	0	0	0	0	0	0
1819	162	2	7	3	2	3	5	4	4	4	4	3	2	6	5	7	2	5	3	2	1	3	4	2	3	643	1	Beijing	000000000003771	0	1	0	0	0	0
1820	162	2	6	3	3	3	5	4	4	4	4	3	1	6	4	6.5	2	5	3	2	1	3	4	2	4	1101	1	Beijing	000000000003771	0	1	0	0	0	0
1821	162	0	7	3	3	2	5	4	4	4	4	3	2	6	5	8	2	5	3	2	1	3	4	2	3	1102	1	Beijing	000000000003771	0	0	0	0	0	0
1822	162	2	7	3	3	3	5	4	4	4	4	3	2	5	5	8	2	5	3	2	1	3	4	1	3	88	1	Beijing	000000000003771	0	0	0	0	0	0
1823	162	2	7	3	3	3	5	4	4	4	4	3	4	7	6	7	2	5	3	2	1	3	4	2	3	1103	1	Beijing	000000000003771	0	0	0	0	0	0
1824	162	2	7	3	2	3	5	4	4	4	4	4	2	6	5	9	2	5	3	2	1	3	4	2	3	1104	1	Beijing	000000000003771	0	0	0	0	0	0
1825	162	2	7	3	3	3	6	4	4	4	4	3	2	6	5	6	2	5	3	2	1	3	4	2	3	818	1	Beijing	000000000003771	0	0	0	0	0	0
1826	162	2	4	3	3	3	5	4	4	4	4	3	2	7	4	8	2	5	3	2	1	3	4	2	3	1105	1	Beijing	000000000003771	0	1	1	0	0	0
1827	162	2	7	3	3	3	5	3	4	4	4	3	2	4	5	8	2	5	3	2	1	3	4	2	3	34	1	Beijing	000000000003771	1	1	0	0	1	0
1828	162	2	8	3	3	3	6	4	4	4	4	4	2	4	4	8	2	5	3	2	1	3	4	2	3	1106	1	Beijing	000000000003771	0	0	0	0	0	0
1829	162	2	7	3	3	3	5	4	4	4	4	3	2	4	9	8	2	5	3	2	1	3	4	2	3	1107	1	Beijing	000000000003771	0	0	0	0	0	0
1830	162	2	7	3	2	3	4	3	4	4	4	3	2	3	6	8	2	5	3	2	1	3	4	2	3	1108	1	Beijing	000000000003771	0	0	0	0	0	0
1831	162	3	7	3	3	3	5	3	4	4	4	3	3	4	4	9	2	5	3	2	1	3	4	2	3	1109	1	Beijing	000000000003771	0	0	0	0	0	0
1832	162	2	7	3	3	3	5	4	4	4	4	3	2	6	5	8	2	5	3	2	1	3	4	2	3	7	1	Beijing	000000000003771	0	0	0	0	0	0
1833	163	2	7	3	3	3	5	4	4	4	4	3	2	6	3	7	2	5	3	2	1	3	4	2	3	1110	190	Beijing	000000000003731	0	0	0	0	0	0
1834	163	2	7	3	3	3	5	4	4	4	4	3	2	5	5	8	2	5	3	2	1	3	4	2	3	28	1	Beijing	000000000003771	0	0	0	0	0	0
1835	163	2	7	3	3	3	5	4	4	4	4	3	2	7	5	8	2	5	3	2	1	3	4	2	3	133	1	Beijing	000000000003771	0	0	0	0	0	0
1836	163	4	4	3	2	3	3	4	4	4	2	1	2	6	1	4	2	5	2	2	1	2	4	2	3	1111	736	T2	777777577760731	0	0	0	0	0	0
1837	163	2	5	3	3	3	5	2	4	4	2	3	2	6	5	8	3	5	3	2	1	3	4	2	3	1112	1	Beijing	000000000003771	0	0	0	0	0	0
1838	163	2	5	3	2	3	3	2	4	3	2	3	2	2	3	8	2	5	2	2	1	3	4	1	3	206	53	T1	777777777760771	0	0	0	0	0	0
1839	163	2	7	3	2	3	5	4	4	4	4	3	2	4	5	3	2	5	3	2	1	3	4	2	3	1113	1	Beijing	000000000003771	0	0	0	0	0	0
1840	163	2	7	3	2	3	5	7	4	4	4	3	2	6	5	8	2	5	3	2	1	3	4	2	3	1114	1	Beijing	000000000003771	0	0	0	0	0	0
1841	163	2	7	3	3	2	5	5	4	4	4	3	2	6	5	8	2	5	3	2	1	3	4	2	3	1115	1	Beijing	000000000003771	1	1	0	0	1	0
1842	163	2	5	3	2	3	3	2	4	3	2	3	2	2	3	8	2	5	2	2	1	3	4	1	3	206	53	T1	777777777760771	0	0	0	0	0	0
1843	163	2	7	3	2	3	6	4	4	4	4	3	2	5	5	7	2	5	3	2	1	3	4	2	2	1116	1	Beijing	000000000003771	0	0	0	0	0	0
1844	163	2	7	3	3	3	5	3	4	4	4	4	2	4	5	8	2	5	3	2	1	3	4	2	3	1117	1	Beijing	000000000003771	0	0	0	0	0	0
1845	163	2	7	3	3	3	5	4	4	4	4	3	4	7	4	6	2	5	3	2	1	3	4	2	3	726	1	Beijing	000000000003771	0	0	0	0	0	0
1846	163	2	2	3	1	3	3	2	4	4	2	3	1	6	3	7	2	5	2	2	1	3	3	1	3	1118	53	T1	777777777760771	0	1	0	0	0	0
1847	163	2	5	3	2	2	2	2	2	3	2	3	2	4	3	5	2	5	2	2	1	3	4	1	4	1119	N.A.	N.A.	777771000020071	0	0	0	0	0	0
1848	163	2	6	3	2	3	5	4	4	4	4	4	2	6	5	8	2	5	3	2	1	3	4	2	3	539	1	Beijing	000000000003771	0	0	0	0	0	0
1849	163	2	7	3	3	3	5	3	2	4	4	3	2	4	5	8	2	5	3	2	1	3	4	2	3	1120	1	Beijing	000000000003771	0	0	0	0	0	0
1850	163	2	7	3	3	3	5	4	4	4	4	3	2	4	5	8	2	5	3	2	1	3	4	2	3	64	1	Beijing	000000000003771	0	0	0	0	0	0
1851	163	1	1	2	5	1	3	3	4	3	4	3	3	1	3	7	2	5	2	2	1	3	4	2	3	1121	53	T1	777777777760771	0	0	0	0	0	0
1852	163	2	5	3	3	3	5	4	4	4	4	5	2	7	4	9	2	5	3	2	1	3	4	2	3	1122	1	Beijing	000000000003771	1	0	0	0	0	0
1853	163	2	5	3	3	3	5	4	4	4	4	3	2	3	4	9	2	5	2	2	1	3	4	2	3	1123	1	Beijing	000000000003771	0	0	0	0	0	0
1854	163	2	5	3	3	3	5	4	2	4	4	3	2	6	4	9	2	5	3	2	1	3	4	1	3	1124	1	Beijing	000000000003771	0	0	0	0	0	0
1855	163	2	6	2	3	3	5	3	4	4	5	3	3	8	4	9	2	5	3	2	1	3	4	2	3	1125	1	Beijing	000000000003771	0	0	0	0	0	0
1856	163	2	6	3	2	3	5	3	4	4	4	4	2	6	5	8	2	5	3	2	1	3	4	2	3	1126	1	Beijing	000000000003771	0	0	0	0	0	0
1857	163	2	8	1	2	3	3	2	4	3	2	3	2	2	3	7	2	5	2	2	1	3	4	1	3	1127	334	T1	577777777760771	0	0	0	0	0	0
1859	163	2	7	3	3	3	5	4	4	4	4	3	2	4	4	8	2	5	3	2	1	3	4	2	3	383	1	Beijing	000000000003771	0	0	0	0	0	0
1860	163	2	7	3	3	3	5	4	4	4	4	3	2	5	5	8	2	5	3	2	1	3	4	2	3	28	1	Beijing	000000000003771	0	0	0	0	0	0
1861	163	2	7	3	3	2	5	4	4	3	4	3	2	5	5	8	2	5	3	2	1	3	4	2	3	324	1	Beijing	000000000003771	0	0	0	0	0	0
1862	163	2	7	3	3	3	5	4	4	4	4	3	2	6	5	9	2	5	3	2	1	3	4	2	3	13	1	Beijing	000000000003771	0	0	0	0	0	0
1863	163	2	7	3	3	3	5	4	4	3	2	3	2	5	1	6	2	5	3	2	1	3	4	2	3	1128	1	Beijing	000000000003771	0	0	0	0	0	0
1864	163	2	7	3	3	3	5	4	4	4	4	3	2	5	5	7	2	5	3	2	1	3	4	2	3	62	1	Beijing	000000000003771	0	0	0	0	0	0
1865	163	1	7	3	3	3	4	4	4	4	4	3	4	6	4	8	2	5	3	2	1	3	4	2	3	1129	1	Beijing	000000000003771	0	0	0	0	0	0
1866	163	2	7	3	3	3	5	4	4	4	4	3	2	5	5	8	2	5	3	2	1	3	4	2	3	28	1	Beijing	000000000003771	1	1	1	1	0	0
1867	163	2	4	3	2	2	3	2	4	3	2	3	2	4	3	8	2	5	2	2	1	3	4	1	3	1130	N.A.	N.A.	767777760020771	0	0	0	0	0	0
1868	163	2	7	3	3	3	4	3	4	4	4	3	3	3	4	8	2	5	3	2	1	3	4	2	3	1131	1	Beijing	000000000003771	0	0	0	0	0	0
1869	163	2	7	3	5	3	5	4	4	4	4	3	2	6	5	4	2	5	3	2	1	3	4	2	3	1132	1	Beijing	000000000003771	1	1	0	0	0	0
1870	163	2	7	3	1	3	5	4	4	4	4	3	2	6	5	7	2	5	3	2	1	3	4	2	3	1133	1	Beijing	000000000003771	0	0	0	0	0	0
1871	163	2	7	3	3	3	5	4	4	4	4	3	2	6	5	8	2	5	3	2	1	3	4	3	3	829	1	Beijing	000000000003771	0	0	0	0	0	0
1872	163	2	7	1	3	3	5	3	4	4	4	3	3	6	4	9	2	5	3	2	1	3	6	2	3	1134	1	Beijing	000000000003771	0	0	0	0	0	0
1873	163	2	1	2	5	1	3	3	4	3	3	3	3	1	3	8	2	4	2	2	1	3	4	2	3	1135	798	T1	437777777760771	1	1	0	1	0	0
1874	163	2	7	3	3	3	5	4	4	4	4	2	4	9	4	7	2	5	3	2	1	3	4	2	3	1136	1	Beijing	000000000003771	1	1	0	1	0	0
1875	163	2	7	3	3	3	5	4	4	4	4	3	2	6	5	8	2	5	3	2	1	3	4	2	3	7	1	Beijing	000000000003771	0	0	0	0	0	0
1876	163	2	6	3	1	3	5	4	4	4	2	3	6	5	4	4	2	5	3	2	1	3	4	2	3	1137	1	Beijing	000000000003771	0	1	0	0	0	0
1877	163	5	6	2	2	2	3	4	4	2	2	1	2	4	1	8	2	5	2	2	1	2	4	2	3	1138	53	T1	777777777760771	0	0	0	0	0	0
1878	163	2	7	3	3	3	5	4	4	4	4	3	4	6	4	8	2	5	3	2	1	3	4	2	3	428	54	Manu2	777777777763771	0	1	0	0	0	0
1879	163	2	1	3	5	1	3	4	4	3	3	5	3	1	3	10	2	5	2	2	1	3	4	2	3	1139	231	T5	777777757760700	1	0	0	0	0	0
1880	163	2	9	3	3	3	5	3	4	4	4	3	3	5	4	8	2	5	3	2	1	3	6	2	3	1140	1	Beijing	000000000003771	0	0	0	0	0	0
1881	163	2	7	3	3	3	5	4	4	3	4	3	2	5	5	8	2	5	3	2	1	3	4	2	3	195	1	Beijing	000000000003771	1	1	0	0	0	0
1882	163	2	7	3	3	3	5	4	4	4	4	3	2	5	5	8	2	5	3	2	1	3	4	2	3	28	1	Beijing	000000000003771	0	0	0	0	0	0
1883	163	2	5	3	2	3	3	1	4	2	2	3	2	1	2	6	2	5	2	2	1	3	4	1	3	1141	50	H3	777777777720771	0	0	0	0	0	0
1886	163	2	6	3	3	3	5	3	4	4	4	3	2	4	6	8	2	5	3	2	1	3	4	2	2	1142	1	Beijing	000000000003771	0	0	0	0	0	0
1887	163	2	4	3	3	3	4	4	4	4	4	3	2	5	5	8	2	5	3	2	1	3	4	2	3	1143	2610	Beijing	000000000003770	0	0	0	0	0	0
1888	163	2	8	3	3	3	5	4	4	4	4	3	2	5	5	6	2	5	3	2	1	3	4	2	2	1144	1	Beijing	000000000003771	0	0	0	0	0	0
1889	163	2	5	3	2	3	3	2	4	3	2	3	2	3	3	7	2	5	2	2	1	3	4	1	3	44	1283	H3	777777777020771	0	0	0	0	0	0
1891	163	2	4	2	3	2	3	2	4	3	2	4	2	4	2	8	2	5	2	2	1	3	4	1	3	1145	52	T2	777777777760731	0	1	0	0	0	0
1892	163	2	5	4	3	2	5	4	4	4	4	2	2	6	5	8	2	5	3	2	1	3	4	2	2	1146	1	Beijing	000000000003771	0	0	0	0	0	0
1893	164	2	7	3	2	3	5	4	4	4	4	3	2	5	5	8	2	5	3	2	1	3	4	2	3	92	1	Beijing	000000000003771	1	1	1	1	1	1
1894	164	2	7	3	3	3	5	2	4	4	4	3	2	6	5	8	2	5	3	2	1	3	4	2	3	128	1	Beijing	000000000003771	0	0	0	0	0	0
1895	164	2	6	3	3	3	5	4	4	3	4	3	2	6	5	8	2	5	3	2	1	3	4	2	3	1147	1	Beijing	000000000003771	0	0	0	0	0	0
1896	164	2	7	3	3	3	5	4	4	4	4	3	2	5	5	8	2	5	3	2	1	3	4	2	3	28	1	Beijing	000000000003771	0	0	0	0	0	0
1897	164	4	5	2	2	3	3	4	5	4	2	1	2	7	1	8	2	5	2	2	1	2	4	2	3	1148	52	T2	777777777760731	1	0	0	0	0	0
1898	164	2	7	3	4	3	5	3	4	4	4	3	3	3	4	8	2	5	3	2	1	3	4	2	3	908	1	Beijing	000000000003771	0	0	0	0	0	0
1899	164	2	7	3	2	3	5	4	4	4	4	3	2	6	5	8	2	5	3	2	1	3	4	2	3	111	1	Beijing	000000000003771	1	0	0	0	0	0
1900	164	2	7	3	2	3	5	4	4	4	4	3	2	6	5	8	2	5	3	2	1	3	4	2	3	111	1	Beijing	000000000003771	1	0	0	0	0	0
1901	164	4	5	2	2	1	3	4	4	2	2	1	2	4	1	8	2	5	2	2	1	2	4	2	3	1149	848	T2	737777777760731	0	1	0	0	0	0
1902	164	2	7	3	2	3	5	4	4	4	4	3	2	5	5	8	2	5	3	2	1	3	4	2	3	92	1	Beijing	000000000003771	0	0	0	0	0	0
1903	164	2	7	3	2	3	5	4	4	4	4	3	2	6	5	8	2	5	3	2	1	3	4	2	3	111	1	Beijing	000000000003771	0	0	0	0	0	0
1904	164	2	7	3	2	3	5	4	4	4	4	3	2	5	5	8	2	5	3	2	1	3	4	2	3	92	1	Beijing	000000000003771	1	1	1	1	1	0
1905	164	2	6	3	2	3	5	4	4	4	4	4	2	5	5	8	2	5	3	2	1	3	4	2	3	1150	1	Beijing	000000000003771	0	0	0	0	0	0
1906	164	2	7	3	3	3	5	4	4	4	4	3	2	6	5	8	2	5	3	2	1	3	4	2	3	7	1	Beijing	000000000003771	0	0	0	0	0	0
1907	164	0	6	3	3	3	5	4	4	4	4	3	2	4	2	8	2	5	3	2	1	3	4	2	3	1151	1	Beijing	000000000003771	0	0	0	0	0	0
1908	164	2	7	3	3	3	5	4	4	4	4	3	2	5	5	8	2	5	3	2	1	3	4	2	3	28	632	Beijing	000000000003571	0	0	0	0	0	0
1909	164	2	5	3	3	3	5	4	4	4	4	3	2	6	4	9	2	5	3	2	1	3	4	2	3	541	1	Beijing	000000000003771	0	0	0	0	0	0
1910	164	2	5	3	6	4	5	3	2	4	2	4	2	2	4	8	2	5	2	2	1	3	4	2	3	1152	25	CAS1-Delhi	703777740003171	1	1	0	1	0	0
1911	164	2	7	4	3	3	5	4	2	3	4	3	2	5	5	8	2	5	3	2	1	3	4	2	3	1153	1	Beijing	000000000003771	0	0	0	0	0	0
1913	164	2	7	3	3	3	5	3	4	4	4	3	3	6	4	9	2	5	3	2	1	3	4	2	3	1154	1	Beijing	000000000003771	0	0	0	0	0	0
1914	164	2	5	3	3	3	5	4	4	4	4	3	2	3	4	9	2	5	3	2	1	3	4	2	3	1155	1	Beijing	000000000003771	0	1	0	0	0	0
1915	164	2	6	3	3	3	6	3	4	4	2	3	3	5	4	8	2	5	3	2	1	3	4	2	3	1156	1	Beijing	000000000003771	0	1	0	0	0	0
1916	164	2	8	4	3	3	5	5	4	4	4	3	2	6	5	9	2	5	3	2	1	3	4	2	3	1157	1	Beijing	000000000003771	1	0	0	1	0	1
1917	164	2	1	1	3	1	3	3	4	3	4	3	3	1	3	7	2	5	2	2	1	3	4	2	3	1158	53	T1	777777777760771	0	1	0	0	0	0
1918	164	2	7	3	3	3	5	4	4	4	4	3	2	6	5	6	2	5	3	2	1	3	4	2	3	10	1	Beijing	000000000003771	0	0	0	0	0	0
1919	164	2	7	3	3	3	5	4	4	4	4	3	2	7	5	8	2	5	3	2	1	3	4	2	3	133	1	Beijing	000000000003771	0	1	0	0	0	0
1920	164	2	6	3	3	3	5	4	4	4	4	3	2	5	5	7	2	5	2	2	1	3	4	2	3	1159	1	Beijing	000000000003771	0	0	0	0	0	0
1921	164	2	6	2	3	3	5	4	4	4	4	3	2	6	4	9	2	6	3	2	1	3	6	2	3	1160	1	Beijing	000000000003771	0	1	0	0	0	0
1922	164	2	5	3	2	3	3	2	4	3	2	4	2	2	3	7	2	5	2	2	1	3	2	1	3	1161	334	T1	577777777760771	0	0	0	0	0	0
1923	164	2	7	4	2	3	5	0	4	4	4	3	2	6	5	8	2	5	3	2	1	3	4	3	3	1162	1	Beijing	000000000003771	0	0	0	0	0	0
1924	164	2	7	3	3	3	5	4	4	4	4	3	2	6	5	8	2	5	3	2	1	3	4	1	3	236	1	Beijing	000000000003771	0	1	0	0	0	0
1925	164	2	7	3	3	3	5	2	4	3	4	3	4	5	4	8	2	5	3	2	1	3	5	2	3	1163	1	Beijing	000000000003771	0	0	0	0	0	0
1926	164	2	6	3	3	3	5	4	4	4	4	3	2	3	6	9	2	5	3	2	1	3	4	2	3	1164	1	Beijing	000000000003771	0	0	0	0	0	0
1927	164	2	7	3	3	3	5	4	4	4	4	3	2	6	5	8	2	5	3	2	1	3	4	2	3	7	1	Beijing	000000000003771	0	0	0	0	0	0
1928	164	2	12	3	3	2	5	4	4	4	4	3	2	5	5	8	2	5	3	2	1	3	4	2	4	1165	1	Beijing	000000000003771	0	0	0	0	0	0
1930	164	2	7	4	3	3	5	4	4	4	4	3	2	6	5	8	2	5	3	2	1	3	4	2	3	27	1	Beijing	000000000003771	0	0	0	0	0	0
1931	164	2	7	3	2	3	2	2	4	4	4	3	2	6	5	8	2	5	3	2	1	3	4	2	3	409	1	Beijing	000000000003771	0	0	0	0	0	0
1932	164	2	6	3	3	3	5	4	4	4	4	3	2	6	5	8	2	5	3	2	1	3	4	2	3	41	2413	Beijing	000000000003760	0	0	0	0	0	0
1933	164	2	7	3	3	3	5	4	4	3	4	3	2	5	5	8	2	5	3	2	1	3	4	2	3	195	1	Beijing	000000000003771	0	0	0	0	0	0
1934	164	2	7	3	3	3	4	4	4	4	4	3	2	6	5	3	2	5	3	2	1	3	4	2	3	1166	1	Beijing	000000000003771	0	0	0	0	0	0
1936	164	2	6	3	2	3	5	4	4	4	4	4	2	6	5	8	2	5	3	3	1	3	4	2	3	1167	1	Beijing	000000000003771	0	0	0	0	0	0
1937	164	2	7	7	3	3	5	4	4	4	4	3	2	5	5	8	2	5	3	2	1	3	4	2	3	1168	1	Beijing	000000000003771	0	0	0	0	0	0
1938	164	2	7	3	2	3	5	4	4	4	4	3	2	6	5	8	2	5	2	2	1	3	4	2	3	727	1	Beijing	000000000003771	0	1	0	1	0	0
1939	164	2	7	3	3	3	5	4	4	4	4	3	2	5	5	7	2	5	3	2	1	3	4	2	3	62	1	Beijing	000000000003771	0	0	0	0	0	0
1940	164	2	6	3	2	3	5	2	4	4	4	3	4	7	3	7	2	5	3	2	1	2	4	2	3	1169	1	Beijing	000000000003771	1	1	0	1	0	0
1941	164	2	6	3	2	3	5	4	4	4	4	3	4	7	3	7	2	5	3	2	1	3	4	2	3	1170	1	Beijing	000000000003771	1	1	0	1	0	0
1942	165	2	7	3	3	3	5	4	4	4	2	3	2	5	5	8	2	5	3	2	1	3	4	2	3	542	1	Beijing	000000000003771	0	0	0	0	0	0
1943	165	2	6	3	3	3	3	4	4	4	4	3	2	6	6	7	2	5	3	2	1	3	4	2	3	1171	1	Beijing	000000000003771	0	0	0	0	0	0
1944	165	2	7	3	3	2	5	5	4	4	4	3	2	5	5	8	2	4	2	2	1	3	4	2	3	1172	1	Beijing	000000000003771	0	0	0	0	0	0
1945	165	2	7	3	1	3	5	4	4	4	4	3	4	6	4	6	2	5	3	2	1	3	4	2	3	1173	1	Beijing	000000000003771	0	1	0	0	0	0
1946	165	2	7	3	3	3	5	4	4	4	4	3	2	6	5	8	2	5	3	2	1	3	4	2	3	7	260	Beijing	000000000003171	0	1	0	0	0	0
1947	165	2	7	3	3	3	5	4	4	4	4	3	2	4	5	8	2	5	3	2	1	3	3	2	3	1174	1	Beijing	000000000003771	1	1	1	1	0	0
1949	165	2	7	3	1	3	5	4	4	4	4	3	4	6	4	6	2	5	3	2	1	3	4	2	3	1173	1	Beijing	000000000003771	1	0	1	1	0	0
1950	165	2	3	3	2	3	5	4	4	4	4	3	2	6	5	8	2	5	3	2	1	3	4	2	3	1175	1	Beijing	000000000003771	0	0	0	0	0	0
1951	165	2	7	3	3	3	6	4	4	3	4	3	2	5	5	8	2	5	3	2	1	3	4	1	3	1176	541	Beijing	000000000003711	0	0	0	0	0	0
1952	165	2	8	3	3	3	5	4	4	4	4	3	2	6	4	8	2	5	3	2	1	3	4	2	3	1177	1	Beijing	000000000003771	0	0	0	0	0	0
1953	165	2	1	2	5	1	3	3	4	3	3	3	3	1	3	5	2	5	2	2	1	3	4	2	3	1178	1122	T1	767777777760771	0	0	1	0	0	0
1954	165	2	7	3	3	3	5	3	4	3	4	3	3	4	4	4	2	5	3	2	1	3	4	2	3	1179	1	Beijing	000000000003771	0	0	0	0	0	0
1955	165	2	10	3	3	3	6	1	4	4	4	4	3	4	4	8	2	5	3	2	1	3	4	2	3	1180	1	Beijing	000000000003771	1	1	1	1	1	0
1956	165	2	7	3	2	3	6	4	4	4	4	2	2	5	5	7	2	5	3	2	1	3	4	2	3	1181	1	Beijing	000000000003771	0	0	0	0	0	0
1957	165	2	7	3	1	3	6	4	4	4	4	3	4	6	4	8	2	5	3	2	1	3	4	2	3	1182	1	Beijing	000000000003771	0	0	0	0	0	0
1958	165	2	7	3	3	3	5	4	4	3	4	3	2	5	1	8	2	2	3	2	1	3	4	2	3	1183	1	Beijing	000000000003771	0	0	0	0	0	0
1960	165	2	7	3	3	2	4	4	4	4	4	2	2	6	5	8	2	5	3	2	1	3	4	2	3	1184	1	Beijing	000000000003771	1	0	0	0	0	0
1961	165	2	7	3	3	3	5	4	4	3	4	3	2	5	5	8	2	5	3	2	1	3	4	2	3	195	1	Beijing	000000000003771	0	1	1	1	0	1
1962	165	3	5	2	2	2	2	2	4	3	2	1	2	6	1	6	2	5	2	2	1	2	4	2	3	1185	37	T3	777737777760771	0	0	0	0	0	0
1963	165	2	7	3	2	3	5	4	4	4	4	3	2	6	5	8	2	5	3	2	1	3	4	2	3	111	1	Beijing	000000000003771	0	0	0	0	0	0
1964	165	2	7	4	3	3	5	4	4	4	4	3	2	6	5	8	2	5	3	2	1	3	4	2	3	27	1	Beijing	000000000003771	1	1	0	1	0	0
1965	165	2	7	3	3	3	5	4	4	4	4	3	2	5	5	8	2	5	3	2	1	3	4	2	3	28	1	Beijing	000000000003771	0	0	0	0	0	0
1966	165	2	7	3	3	3	5	4	4	4	4	3	2	5	5	6	2	5	3	2	1	3	4	2	3	1067	1	Beijing	000000000003771	0	0	0	0	0	0
1968	165	2	7	3	1	3	5	4	5	4	4	3	4	6	4	8	2	5	3	2	1	3	4	2	2	1186	1	Beijing	000000000003771	0	0	0	0	0	0
1969	165	2	7	3	2	3	5	4	4	4	4	3	2	5	5	8	2	5	3	2	1	3	4	2	3	92	1	Beijing	000000000003771	1	0	0	1	0	0
1970	165	2	5	3	3	3	5	4	4	4	4	3	2	5	4	5	2	5	3	2	1	3	4	2	3	1187	1	Beijing	000000000003771	0	1	0	0	0	0
1971	165	2	5	3	3	3	5	4	4	4	4	3	4	6	4	9	2	5	3	2	1	3	4	2	3	1188	1	Beijing	000000000003771	0	1	0	1	0	0
1972	165	2	7	3	3	3	5	2	4	4	4	3	2	6	5	8	2	5	3	2	1	3	4	2	3	128	1	Beijing	000000000003771	0	0	0	0	0	0
1973	165	2	1	2	5	1	3	3	4	3	4	4	1	1	3	5	2	5	2	2	1	3	4	2	3	1189	1979	NA	777777777400771	0	1	1	0	1	0
1974	165	2	7	3	3	3	5	4	4	4	4	3	2	5	5	8	2	5	3	1	1	3	4	2	3	286	1	Beijing	000000000003771	1	1	0	1	0	0
1975	165	2	7	2	3	3	5	4	4	3	4	3	2	4	5	8	2	5	3	2	1	3	4	2	3	1190	1	Beijing	000000000003771	0	0	1	0	0	0
1976	165	2	5	4	2	3	3	2	4	3	2	3	2	3	3	4	2	5	2	2	1	3	4	1	3	1191	53	T1	777777777760771	0	0	0	0	0	0
1977	165	2	8	3	3	3	5	2	4	4	4	3	2	6	5	8	2	5	3	2	1	3	4	2	3	309	1	Beijing	000000000003771	0	0	0	0	0	0
1978	165	2	7	4	2	3	5	4	4	4	4	4	2	6	5	8	2	5	3	2	1	3	4	2	3	1192	1	Beijing	000000000003771	0	1	0	0	0	0
1979	165	2	7	5	3	3	5	4	4	4	4	3	2	6	5	9	2	5	3	2	1	3	4	2	3	1193	1	Beijing	000000000003771	0	0	0	0	0	0
1980	165	2	7	3	3	3	5	4	4	4	4	3	2	6	5	7	2	5	3	2	1	3	4	2	3	48	1	Beijing	000000000003771	0	0	0	0	0	0
1981	165	2	7	3	3	3	5	5	4	4	4	3	2	6	5	7	2	5	3	2	1	3	4	2	3	1194	1	Beijing	000000000003771	0	1	0	0	0	1
1982	165	2	7	3	3	3	5	4	4	4	4	3	2	6	5	8	2	5	3	2	1	3	4	2	3	7	1	Beijing	000000000003771	1	0	0	0	0	0
1983	165	2	7	3	3	3	5	4	4	4	4	3	2	6	5	7	2	6	3	2	1	3	4	2	3	1195	1	Beijing	000000000003771	0	1	0	0	0	0
1984	165	1	8	2	2	3	3	4	4	4	2	1	2	6	1	8	2	5	2	2	1	2	4	2	3	1196	1265	T2	776777777760731	0	1	0	0	0	0
1985	165	1	7	3	3	3	5	4	4	4	4	3	2	6	5	8	2	5	3	2	1	3	4	2	2	1197	1	Beijing	000000000003771	0	1	0	0	0	0
1988	165	2	7	4	3	3	5	4	4	4	4	3	2	5	5	8	2	5	3	2	1	3	4	2	3	170	1	Beijing	000000000003771	0	0	0	0	0	0
1989	165	3	5	3	2	3	3	2	4	3	1	3	2	3	3	8	2	5	2	2	1	3	4	1	3	1198	53	T1	777777777760771	0	0	0	0	0	0
1990	165	2	7	3	3	3	6	4	4	4	4	3	2	5	4	8	2	5	3	2	1	3	4	2	3	1073	1	Beijing	000000000003771	0	1	0	0	0	0
1991	165	2	7	3	2	3	6	4	4	4	4	3	2	5	5	8	2	5	3	2	1	3	4	2	3	1199	1	Beijing	000000000003771	0	1	1	0	0	0
1992	165	2	4	4	3	3	2	2	4	4	2	5	2	3	3	6	2	5	2	2	1	3	4	2	3	1200	N.A.	N.A.	777777776060700	0	1	0	0	0	0
1994	171	2	7	3	3	3	5	3	4	4	4	3	4	7	4	7	2	5	3	2	1	3	4	2	3	1201	1	Beijing	000000000003771	0	0	0	0	0	0
1995	171	2	7	3	3	3	5	3	4	4	4	3	4	7	4	7	2	5	3	2	1	3	4	2	3	1201	1	Beijing	000000000003771	0	0	0	0	0	0
1996	171	1	9	3	3	3	5	4	4	3	2	3	2	5	3	8	2	5	3	2	1	3	4	2	3	1202	1	Beijing	000000000003771	1	1	1	1	0	0
1997	171	2	7	3	3	3	5	4	4	4	4	3	2	5	5	2	2	5	3	1	1	3	4	2	3	1203	1	Beijing	000000000003771	0	0	0	0	0	0
1998	171	2	7	3	3	3	5	4	4	3	2	3	2	5	5	8	2	5	3	2	1	3	4	2	3	682	1	Beijing	000000000003771	0	0	0	0	0	0
1999	171	2	7	3	3	3	5	4	4	4	4	3	2	5	5	8	2	5	3	2	1	3	4	2	3	28	1	Beijing	000000000003771	1	1	0	1	0	0
2000	171	2	7	5	3	3	5	4	4	4	4	3	2	6	5	8	2	5	3	2	1	3	4	2	3	757	1	Beijing	000000000003771	0	0	0	0	0	0
2001	171	2	7	3	3	3	5	4	4	3	2	3	2	5	5	8	2	5	3	2	1	3	4	2	3	682	1	Beijing	000000000003771	0	0	0	0	0	0
2002	171	2	8	3	3	3	5	2	4	4	4	3	2	6	5	8	2	5	3	2	1	3	4	2	3	309	1	Beijing	000000000003771	0	0	0	0	0	0
2003	171	3	4	2	2	3	3	3	4	4	2	1	2	6	1	2	2	5	2	2	1	2	4	2	3	1204	53	T1	777777777760771	0	0	0	0	0	0
2004	171	2	6	3	3	3	5	4	4	4	4	3	2	6	5	9	2	5	3	2	1	3	4	2	3	43	1	Beijing	000000000003771	0	1	0	0	0	0
2005	171	2	5	3	3	3	5	4	4	3	2	3	2	4	6	8	2	5	3	2	1	3	4	2	3	1205	1	Beijing	000000000003771	0	0	0	0	0	0
2006	171	2	7	4	3	3	5	4	4	4	4	3	2	6	6	8	2	5	3	2	1	3	4	2	3	982	190	Beijing	000000000003731	0	0	0	0	0	0
2007	171	2	7	3	3	3	5	4	4	4	4	3	2	5	5	8	2	5	3	2	1	3	4	2	3	28	1	Beijing	000000000003771	0	0	0	0	0	0
2008	171	2	7	3	3	3	5	4	4	3	4	3	2	5	5	8	2	5	3	2	1	3	4	2	3	195	1	Beijing	000000000003771	0	0	0	0	0	0
2009	171	2	6	3	2	3	5	3	4	4	4	4	2	6	5	6	2	5	3	2	1	3	4	2	3	1206	1	Beijing	000000000003771	0	0	0	0	0	0
2010	171	2	7	3	3	3	6	4	4	3	4	1	4	7	5	7	2	5	3	2	1	3	4	2	3	1207	1	Beijing	000000000003771	0	0	0	0	0	0
2011	171	2	4	3	3	3	5	4	4	3	2	3	2	5	5	8	2	5	3	2	1	3	4	2	3	1208	1	Beijing	000000000003771	1	0	0	0	0	0
2013	171	2	1	2	5	1	3	3	4	3	4	3	3	1	3	7	2	5	2	2	1	4	4	2	3	1209	291	T1	777777677760771	1	1	0	0	0	0
2014	171	2	7	3	3	3	5	4	4	4	4	3	4	7	4	7	2	5	3	2	1	3	4	2	3	782	1	Beijing	000000000003771	0	0	0	0	0	0
2015	171	2	7	3	2	3	5	4	4	4	4	3	2	6	5	8	2	5	4	2	1	3	4	2	3	1210	1	Beijing	000000000003771	0	0	0	0	0	0
2016	171	2	7	3	3	3	5	3	4	4	4	3	2	6	5	9	2	5	4	2	1	3	4	2	3	1211	1	Beijing	000000000003771	0	0	0	0	0	0
2017	171	4	5	6	2	3	3	1	4	3	2	1	0	6	1	9	2	5	2	2	1	2	4	2	3	1212	52	T2	777777777760731	1	1	0	0	1	0
2018	171	2	7	3	3	3	5	4	4	3	2	3	2	4	5	7	2	5	3	2	1	3	4	2	3	311	1	Beijing	000000000003771	0	0	0	0	0	0
2019	171	2	7	3	2	3	5	4	4	4	4	3	3	6	4	8	2	5	3	2	1	3	4	2	3	1213	190	Beijing	000000000003731	0	1	0	0	0	0
2020	171	2	7	3	3	3	5	3	4	4	4	3	4	5	4	4	2	5	3	2	1	3	4	2	3	1214	1	Beijing	000000000003771	0	0	0	0	0	0
2021	171	2	7	4	3	2	5	4	4	4	4	3	4	6	4	8	2	5	3	2	1	3	4	2	3	1215	1	Beijing	000000000003771	0	0	0	0	0	0
2022	171	2	7	3	4	2	5	2	4	4	4	3	4	5	4	7	2	6	3	2	1	3	4	2	3	1216	1	Beijing	000000000003771	1	0	0	1	0	0
2023	171	2	7	3	3	3	4	5	4	4	4	3	2	5	5	7	2	5	2	2	1	3	4	2	3	1217	265	Beijing	000000000003371	0	0	0	0	0	0
2024	171	2	7	3	3	3	5	4	4	4	4	3	2	5	5	8	2	5	3	2	1	3	4	2	3	28	1	Beijing	000000000003771	0	0	0	0	0	0
2025	171	2	7	3	3	3	5	4	4	4	4	3	2	5	4	8	2	5	3	2	1	3	4	2	3	140	1	Beijing	000000000003771	0	0	0	0	0	0
2026	171	2	7	3	3	3	5	4	4	3	2	3	2	5	5	8	2	5	3	2	1	3	4	2	3	682	1	Beijing	000000000003771	0	0	0	0	0	0
2027	171	2	7	3	3	3	5	4	4	4	4	3	2	4	5	8	2	5	4	2	1	3	4	1	3	467	54	Manu2	777777777763771	1	0	0	1	0	0
2028	171	2	7	3	3	3	5	4	4	4	2	3	2	5	5	8	2	5	3	2	1	3	4	2	3	542	1	Beijing	000000000003771	0	0	0	0	0	0
2029	171	2	7	3	3	3	6	4	4	3	2	3	2	5	5	8	2	5	3	2	1	3	4	2	3	1218	1	Beijing	000000000003771	0	0	0	0	0	0
2030	171	2	7	3	3	3	5	3	4	4	4	3	4	7	4	7	2	5	3	2	1	3	4	2	2	1219	1	Beijing	000000000003771	0	0	0	0	0	0
2031	171	5	5	3	2	4	3	4	3	4	2	1	2	3	1	8	2	5	2	2	1	2	4	2	2	1220	53	T1	777777777760771	0	0	0	0	0	0
2032	171	2	7	3	3	3	5	3	4	4	4	3	4	7	4	7	2	5	3	2	1	3	4	2	2	1219	1	Beijing	000000000003771	0	0	0	0	0	0
2033	171	2	7	3	3	3	5	4	4	3	2	3	2	5	5	10	2	5	3	2	1	3	4	2	3	1221	1	Beijing	000000000003771	0	0	0	0	0	0
2034	171	2	7	3	3	3	5	4	4	3	2	4	2	5	5	8	2	5	3	2	1	4	4	2	3	1222	1	Beijing	000000000003771	0	0	0	0	0	0
2035	171	2	7	3	3	3	5	4	4	3	2	3	2	4	5	8	2	5	3	2	1	3	4	2	3	1223	1	Beijing	000000000003771	0	0	0	0	0	0
2036	171	2	7	3	3	3	5	4	4	3	2	3	2	5	6	8	2	5	3	2	1	3	4	2	3	1224	1	Beijing	000000000003771	0	0	0	0	0	0
2037	171	5	5	2	1	3	3	3	4	3	2	1	2	6	1	8	2	5	2	2	1	2	4	2	3	1225	1098	T2	777777777760331	0	0	0	0	0	0
2038	171	2	7	3	3	3	5	4	4	4	4	3	2	6	5	8	2	5	3	2	1	3	4	2	3	7	1	Beijing	000000000003771	0	0	0	0	0	0
2039	171	2	5	3	2	3	2	3	4	3	2	3	2	3	3	8	2	5	2	2	1	4	4	1	3	1226	2140	T1	777777417760771	1	0	0	1	0	0
2040	171	2	7	3	3	3	5	4	4	4	4	3	2	5	5	8	2	3	3	2	1	3	4	2	3	1227	1	Beijing	000000000003771	0	0	0	0	0	0
2041	171	1	9	3	3	3	5	4	4	3	2	3	2	5	3	8	2	5	3	2	1	3	4	2	3	1202	1	Beijing	000000000003771	1	1	1	1	0	0
2042	171	2	7	3	3	3	5	4	4	3	2	3	2	5	6	8	2	5	3	2	1	3	4	2	3	1224	1	Beijing	000000000003771	1	1	1	1	0	0
2043	171	2	7	3	4	3	5	4	4	3	2	3	2	5	5	8	2	5	3	2	1	3	4	2	3	1228	1	Beijing	000000000003771	0	0	0	0	0	0
2044	172	2	6	3	3	3	5	4	4	1	4	3	2	6	5	8	2	5	3	2	1	3	4	2	3	1229	1	Beijing	000000000003771	0	0	0	0	0	0
2046	172	2	7	3	3	3	5	4	4	4	4	3	2	5	2	7	3	5	3	2	1	3	4	2	3	1230	1	Beijing	000000000003771	0	0	0	0	0	0
2047	172	2	7	3	3	3	5	4	4	4	4	3	2	4	5	8	2	5	3	2	1	3	4	2	3	64	1	Beijing	000000000003771	0	0	0	0	0	0
2048	172	3	1	3	5	1	3	3	4	3	4	4	3	1	3	8	2	7	2	2	1	3	4	2	3	1231	53	T1	777777777760771	0	0	0	0	0	0
2049	172	2	7	3	3	3	5	3	4	4	4	3	2	4	5	8	2	5	3	2	1	3	4	2	3	34	1	Beijing	000000000003771	0	0	0	0	0	0
2050	172	2	6	3	3	3	5	4	4	4	4	3	2	6	5	8	2	5	3	2	1	3	4	2	3	41	1	Beijing	000000000003771	0	0	0	0	0	0
2051	172	2	6	3	3	3	5	4	4	4	4	3	2	5	5	8	2	5	3	2	1	3	4	2	3	89	1	Beijing	000000000003771	0	0	0	0	0	0
2052	172	2	7	3	3	3	5	2	4	4	4	4	2	6	4	9	2	5	5	2	1	3	4	2	3	1232	1	Beijing	000000000003771	0	0	0	0	0	0
2054	172	2	5	4	2	3	3	2	4	3	2	3	2	3	1	7	2	5	2	2	1	3	4	1	3	1233	53	T1	777777777760771	0	0	0	0	0	0
2055	172	2	7	3	3	3	5	4	4	4	4	3	2	6	5	7	2	5	3	2	1	3	4	2	3	48	1	Beijing	000000000003771	0	0	0	0	0	0
2056	172	2	6	3	3	3	5	4	4	4	4	3	2	5	4	6	2	5	3	2	1	3	4	2	3	1234	1	Beijing	000000000003771	0	0	0	0	0	0
2057	172	2	5	3	2	3	5	4	4	4	4	3	2	6	5	8	2	5	3	2	1	3	4	2	3	1235	1	Beijing	000000000003771	0	0	0	0	0	0
2058	172	2	5	3	2	2	3	1	4	3	2	5	1	3	3	7	2	5	2	2	1	3	4	1	3	1236	N.A.	N.A.	777777357760771	0	0	0	0	0	0
2059	172	2	7	3	3	3	5	4	4	4	4	3	2	6	6	8	2	5	3	2	1	3	4	2	3	178	1	Beijing	000000000003771	0	0	0	0	0	0
2060	172	2	7	3	3	3	5	4	4	4	4	3	2	5	7	8	2	5	3	2	1	3	4	2	3	208	1	Beijing	000000000003771	0	0	0	0	0	0
2061	172	2	7	3	3	3	5	4	4	3	2	4	2	5	5	8	2	5	3	2	1	3	4	2	3	1237	541	Beijing	000000000003711	0	0	0	0	0	0
2062	172	2	7	3	3	3	5	4	4	4	4	3	2	5	5	8	2	5	3	2	1	3	4	2	3	28	1	Beijing	000000000003771	1	0	1	1	0	0
2063	172	2	7	3	3	3	4	4	4	4	4	3	4	7	6	8	2	5	3	2	1	3	4	2	3	1238	1	Beijing	000000000003771	1	1	0	1	0	0
2064	172	7	6	2	2	3	3	4	4	4	2	1	2	4	1	8	2	5	2	2	1	2	4	2	2	1239	52	T2	777777777760731	0	1	0	0	0	0
2066	172	2	6	3	3	3	5	4	4	3	4	4	2	7	5	8	2	5	3	2	1	3	4	2	3	1240	1	Beijing	000000000003771	1	0	0	1	0	0
2067	172	2	7	3	3	3	5	4	4	4	4	3	4	7	4	6	2	5	3	2	1	3	4	2	3	726	1	Beijing	000000000003771	0	1	0	0	0	0
2068	172	2	1	2	4	1	3	3	4	3	4	3	4	1	3	8	2	5	2	2	1	3	4	2	3	1241	N.A.	N.A.	763770377760771	0	1	0	0	0	0
2070	172	2	5	3	3	3	5	4	4	4	4	3	2	4	5	8	2	5	3	2	1	3	4	2	3	42	1	Beijing	000000000003771	1	1	1	1	0	0
2071	172	2	7	3	3	3	5	4	4	4	4	3	2	6	5	8	2	5	3	2	1	3	4	2	3	7	1	Beijing	000000000003771	0	0	0	0	0	0
2072	172	2	7	3	3	3	5	4	4	4	4	3	2	4	5	8	2	5	3	2	1	3	4	2	3	64	1	Beijing	000000000003771	0	0	0	0	0	0
2073	172	2	7	3	3	3	5	4	4	4	4	3	2	6	5	1	2	5	3	2	1	3	4	2	3	1242	1	Beijing	000000000003771	0	0	0	0	0	0
2074	172	2	7	3	3	3	5	3	4	4	4	3	3	9	6	8	2	5	3	2	1	3	4	2	3	1243	1	Beijing	000000000003771	0	0	1	0	0	0
2075	172	1	7	3	3	3	5	4	4	4	4	3	2	5	3	8	1	5	3	2	1	3	4	2	3	1244	1	Beijing	000000000003771	0	0	0	0	0	0
2076	172	2	5	2	3	3	5	4	4	4	4	3	2	5	4	6	2	5	3	2	1	3	4	2	3	1245	1	Beijing	000000000003771	0	0	0	0	0	0
2077	172	2	5	3	2	3	3	2	4	3	2	5	2	4	3	8	2	5	2	2	1	3	3	1	3	1246	53	T1	777777777760771	0	0	0	0	0	0
2080	172	2	7	2	3	3	5	3	4	4	4	3	2	6	5	8	2	5	3	2	1	3	4	2	3	1247	1	Beijing	000000000003771	0	0	0	0	0	0
2081	172	2	7	3	3	3	5	4	4	4	4	3	2	4	5	8	2	5	3	2	1	3	4	2	3	64	1	Beijing	000000000003771	0	0	0	0	0	0
2082	172	2	7	5	3	3	5	4	4	3	4	5	2	6	5	7	2	5	3	2	1	3	4	2	3	1248	1	Beijing	000000000003771	0	0	0	0	0	0
2083	172	2	7	3	3	3	5	4	4	4	4	3	2	4	5	8	2	5	3	2	1	3	4	2	3	64	1	Beijing	000000000003771	0	0	0	0	0	0
2084	172	2	8	3	3	3	5	4	4	4	4	3	2	6	5	8	2	5	3	2	1	3	4	2	3	655	1	Beijing	000000000003771	0	0	0	0	0	0
2085	172	2	7	3	3	3	4	4	4	4	4	2	2	6	4	8	2	5	3	2	1	3	4	2	3	1249	1	Beijing	000000000003771	0	0	0	0	0	0
2086	172	2	7	3	3	3	4	4	4	4	4	3	2	5	5	8	2	5	3	2	1	3	4	2	3	46	1	Beijing	000000000003771	0	0	0	0	0	0
2087	172	2	7	3	3	3	5	4	4	4	4	3	2	6	4	8	2	5	3	2	1	3	4	2	3	26	1	Beijing	000000000003771	0	0	0	0	0	0
2088	172	2	6	1	2	3	5	4	4	4	4	3	2	6	5	8	2	5	3	2	1	3	4	2	3	1250	1	Beijing	000000000003771	0	0	0	0	0	0
2089	172	2	7	3	3	3	6	4	4	4	4	3	2	6	5	8	2	5	3	2	1	3	4	2	3	813	1	Beijing	000000000003771	1	1	0	0	0	0
2090	172	2	7	3	3	3	5	4	4	4	4	1	2	6	5	8	2	5	3	2	1	3	4	2	3	1251	190	Beijing	000000000003731	0	0	0	0	0	0
2091	173	2	7	3	2	3	5	4	4	4	4	3	2	6	5	8	2	5	3	2	1	3	4	2	2	1252	1	Beijing	000000000003771	0	0	0	0	0	0
2092	173	4	5	2	2	3	3	6	4	4	2	1	2	3	1	2	2	5	2	2	1	2	4	2	3	1253	52	T2	777777777760731	0	1	0	0	0	0
2094	173	2	7	3	3	3	5	4	4	4	4	3	2	4	5	8	2	5	3	2	1	3	4	2	3	64	1	Beijing	000000000003771	0	0	0	0	0	0
2095	173	2	8	3	3	3	5	4	4	4	4	3	4	7	4	6	2	5	3	2	1	3	4	2	3	1254	1	Beijing	000000000003771	0	1	0	0	0	0
2096	173	2	5	3	3	3	5	4	4	4	4	3	2	6	4	9	2	5	3	2	1	3	4	2	3	541	1	Beijing	000000000003771	1	1	0	0	0	0
2097	173	2	5	3	2	2	3	1	4	3	2	3	2	3	3	8	2	5	2	2	1	3	4	1	3	1255	53	T1	777777777760771	1	0	0	0	0	0
2100	173	2	7	3	1	3	6	4	4	4	4	3	6	6	4	8	2	5	3	2	1	3	4	2	3	1256	1	Beijing	000000000003771	0	1	0	0	0	0
2101	173	2	7	3	1	3	5	5	4	4	4	3	4	7	4	3	2	5	3	2	1	3	4	2	3	1257	1	Beijing	000000000003771	0	1	0	0	0	0
2102	173	2	7	3	3	3	5	3	4	3	2	3	2	6	5	8	2	5	3	2	1	3	4	2	3	1258	1	Beijing	000000000003771	0	0	0	0	0	0
2103	173	2	7	3	3	3	5	4	4	4	4	3	2	6	5	8	2	5	3	2	1	3	4	2	3	7	1	Beijing	000000000003771	0	0	0	0	0	0
2104	173	2	7	3	3	3	5	4	4	4	4	2	2	6	4	8	2	5	3	2	1	3	4	2	3	1259	1	Beijing	000000000003771	0	0	0	0	0	0
2105	173	2	7	3	3	3	5	4	4	4	4	3	2	6	5	8	2	5	3	2	1	3	4	2	3	7	1	Beijing	000000000003771	0	0	0	0	0	0
2106	173	2	7	3	3	3	5	4	4	4	4	3	2	4	5	4	2	5	3	2	1	3	4	2	3	335	1	Beijing	000000000003771	1	0	0	0	0	0
2107	173	2	7	3	3	3	4	4	4	3	2	3	2	5	5	8	2	5	3	2	1	3	4	2	3	1260	1	Beijing	000000000003771	0	0	0	0	0	0
2108	173	2	8	3	3	3	5	4	4	3	2	4	2	5	5	8	2	5	3	2	1	3	4	2	3	1261	1	Beijing	000000000003771	0	0	0	0	0	0
2109	173	2	5	3	2	3	3	2	4	3	2	3	2	3	3	8	2	5	2	2	1	3	4	1	3	1262	53	T1	777777777760771	0	0	0	0	0	0
2110	173	2	7	3	3	3	5	4	4	4	4	3	2	4	5	8	2	5	3	2	1	3	4	2	3	64	1	Beijing	000000000003771	0	0	0	0	0	0
2111	173	2	7	3	3	3	5	4	4	4	4	3	4	4	4	5	2	5	3	2	1	3	4	2	3	1263	1	Beijing	000000000003771	0	1	0	0	0	0
2112	173	2	8	3	3	4	5	4	4	3	4	3	4	6	4	8	2	5	3	2	1	3	4	2	3	1264	1	Beijing	000000000003771	0	0	0	0	0	0
2113	173	2	7	3	3	3	4	4	4	4	4	3	1	5	5	8	2	5	3	2	1	3	4	2	3	1265	260	Beijing	000000000003171	0	0	0	0	0	0
2114	173	2	7	4	3	3	5	4	4	4	4	1	2	4	5	8	2	5	3	2	1	3	4	2	3	1266	1	Beijing	000000000003771	0	0	0	0	0	0
2115	173	2	7	3	3	3	5	4	4	4	4	3	2	6	5	10	2	5	3	2	1	3	4	2	3	1267	1	Beijing	000000000003771	0	0	0	0	0	0
2117	173	2	7	3	3	3	5	4	4	3	2	3	2	5	5	8	2	5	3	2	1	3	4	2	3	682	1	Beijing	000000000003771	1	1	0	1	1	0
2118	173	7	5	2	2	3	3	5	4	3	2	1	2	3	1	7	2	5	2	1	1	2	4	2	3	1268	853	T2	377777777760731	0	1	0	0	0	0
2121	173	2	6	3	2	3	3	4	4	4	4	3	4	7	4	8	2	5	3	2	1	3	2	2	3	1269	1	Beijing	000000000003771	1	0	0	0	0	0
2122	173	2	9	3	3	3	5	4	4	4	4	2	3	6	4	7	2	5	3	2	1	3	4	2	3	1270	1	Beijing	000000000003771	0	1	0	0	0	0
2123	173	2	8	3	3	3	5	3	4	4	4	3	2	6	5	8	2	5	3	2	1	3	4	2	3	1271	1	Beijing	000000000003771	0	1	0	0	0	0
2124	173	2	7	3	3	3	5	4	4	4	4	3	2	5	5	8	2	5	3	2	1	3	4	2	3	28	1	Beijing	000000000003771	0	0	0	0	0	0
2125	173	2	7	3	3	3	5	4	4	4	4	3	2	6	5	8	2	5	3	2	1	3	4	2	3	7	1	Beijing	000000000003771	0	1	0	0	0	0
2126	173	2	7	3	3	3	5	4	4	4	4	3	2	5	5	8	2	5	3	2	1	3	4	2	3	28	1	Beijing	000000000003771	0	0	0	0	0	0
2127	173	2	7	3	3	3	5	4	4	4	4	3	2	5	5	8	2	5	3	2	1	3	4	2	3	28	1	Beijing	000000000003771	1	1	0	0	0	0
2128	173	3	4	2	2	3	2	2	4	2	2	1	2	4	1	6	2	5	2	2	1	2	4	2	3	1272	37	T3	777737777760771	0	0	0	0	0	0
2129	173	2	7	3	3	2	5	4	4	4	4	3	2	3	8	8	2	5	3	2	1	3	4	2	3	1273	1	Beijing	000000000003771	0	0	0	0	0	0
2130	173	2	7	2	3	3	5	4	4	3.5	4	3	2	6	5	8	2	5	3	2	1	3	4	2	3	614	260	Beijing	000000000003171	0	0	0	0	0	0
2131	173	2	5	3	3	3	5	4	4	4	4	3	2	5	5	8	2	5	3	2	1	3	4	2	3	589	1	Beijing	000000000003771	0	0	0	0	0	0
2132	173	4	5	3	2	3	3	3	4	3	2	1	2	4	1	8	2	5	2	2	1	2	4	2	3	1274	N.A.	N.A.	777703777760731	1	1	0	0	0	0
2133	173	2	7	4	2	3	5	4	4	4	4	3	2	7	7	8	2	5	3	3	1	3	4	2	3	1275	1	Beijing	000000000003771	1	1	0	0	0	0
2134	173	2	9	3	3	3	5	4	4	4	4	3	4	7	4	2	2	5	3	2	1	3	4	2	3	1276	1	Beijing	000000000003771	1	1	1	1	0	0
2135	173	2	6	3	3	3	5	4	4	4	4	3	2	6	5	6	2	5	3	2	1	3	4	2	3	29	1	Beijing	000000000003771	0	0	0	0	0	0
2136	173	2	6	3	3	3	5	4	4	4	4	3	2	5	5	8	2	5	3	2	1	3	4	2	3	89	1	Beijing	000000000003771	0	0	0	0	0	0
2137	173	2	7	3	3	3	5	4	4	4	4	6	4	6	4	8	2	5	3	2	1	3	4	2	3	1277	1	Beijing	000000000003771	0	0	0	0	0	0
2138	173	2	7	3	3	3	4	4	4	4	4	3	4	7	4	10	2	5	3	2	1	3	4	2	3	1278	1	Beijing	000000000003771	0	0	0	0	0	0
2140	174	2	7	3	3	3	4	4	4	3	2	3	2	5	5	8	2	5	3	2	1	3	4	2	3	1260	1	Beijing	000000000003771	0	0	0	0	0	0
2141	174	2	7	3	3	3	4	4	4	4	4	3	2	4	5	8	2	5	3	2	1	3	4	2	3	1279	1	Beijing	000000000003771	0	0	0	1	0	0
2142	174	2	7	3	2	3	5	4	4	4	3	3	2	4	5	8	2	5	3	2	1	3	4	2	3	487	541	Beijing	000000000003711	0	0	0	0	0	0
2143	174	2	7	3	3	3	5	4	2	4	4	3	2	6	5	7	2	5	3	2	1	3	4	2	3	1280	1	Beijing	000000000003771	1	1	0	0	0	0
2144	174	2	1	2	4	2	3	2	4	4	4	6	3	2	3	8	2	5	2	2	1	3	4	2	3	1281	N.A.	N.A.	777177757420771	0	1	0	0	0	0
2145	174	2	5	4	2	3	3	2	4	3	2	3	2	4	3	8	2	5	2	2	1	3	4	1	3	1282	52	T2	777777777760731	1	0	0	1	0	0
2146	174	2	7	3	2	3	5	4	4	4	4	3	2	6	7	8	2	5	3	2	1	3	4	2	3	937	1	Beijing	000000000003771	0	0	0	0	0	0
2147	174	2	7	3	3	3	5	4	4	4	4	2	2	6	5	7	2	5	3	2	1	3	4	2	3	1283	1	Beijing	000000000003771	0	0	0	0	0	0
2148	174	2	7	3	3	3	5	4	4	3	2	3	2	5	5	8	2	5	3	2	1	3	4	2	3	682	1	Beijing	000000000003771	0	0	0	0	0	0
2149	174	1	5	3	3	2	5	4	4	4	4	3	4	5	4	8	2	5	3	2	1	3	4	2	3	1284	1	Beijing	000000000003771	0	0	0	0	0	0
2150	174	4	5	2	2	3	3	6	4	4	2	1	2	3	1	8	2	6	2	2	1	2	4	1	3	1285	N.A.	N.A.	737777770000000	0	0	0	0	0	0
2151	174	2	7	3	3	3	5	4	4	4	4	3	2	5	5	8	2	5	4	2	1	3	4	2	3	1286	1	Beijing	000000000003771	0	0	0	0	0	0
2152	174	4	4	2	2	3	3	4	4	4	2	1	2	4	1	7	2	5	2	2	1	2	4	2	3	1287	N.A.	N.A.	777777774160731	0	0	0	0	0	0
2153	174	2	7	3	3	3	5	4	4	4	4	3	2	4	5	8	2	5	3	2	1	3	4	2	3	64	1	Beijing	000000000003771	1	0	0	0	0	0
2154	174	4	5	2	2	3	3	3	4	3	2	1	2	3	1	8	2	5	2	2	1	2	4	2	3	1288	N.A.	N.A.	737777477400121	0	0	0	0	0	0
2155	174	2	7	3	2	3	5	4	4	4	4	3	2	6	5	8	2	5	3	2	1	3	4	2	3	111	1	Beijing	000000000003771	1	1	0	0	0	0
2156	174	2	7	2	3	3	5	4	4	4	4	3	2	5	5	9	2	5	3	2	1	3	4	2	3	1289	1	Beijing	000000000003771	1	0	0	0	0	0
2157	174	2	7	3	3	3	5	4	4	4	4	2	2	3	5	8	2	5	3	2	1	3	4	2	3	1290	1	Beijing	000000000003771	0	0	0	0	0	0
2158	174	2	4	3	2	3	5	2	4	3	2	3	2	3	3	8	2	3	2	2	1	3	4	1	3	1291	52	T2	777777777760731	0	0	0	0	0	0
2159	174	2	5	3	3	3	5	3	4	4	4	3	2	4	4	9	2	5	3	2	1	3	4	2	3	1292	1	Beijing	000000000003771	0	0	0	0	0	0
2160	174	2	7	3	3	3	5	4	4	4	4	3	2	3	5	8	2	5	3	2	1	3	4	2	3	162	1	Beijing	000000000003771	0	0	0	0	0	0
2161	174	2	5	3	3	3	5	3	4	4	4	3	3	5	4	8	2	5	3	2	1	3	4	2	3	1293	1	Beijing	000000000003771	0	0	0	0	0	0
2163	174	2	5	3	2	3	3	2	5	3	2	3	2	4	3	8	2	5	2	2	1	3	4	1	3	1294	37	T3	777737777760771	0	0	0	0	0	0
2164	174	2	7	3	3	3	5	3	4	4	4	3	2	5	5	8	2	5	3	2	1	3	4	2	3	408	1	Beijing	000000000003771	0	0	0	0	0	0
2165	174	2	7	3	3	3	5	4	4	4	4	3	2	6	5	8	2	5	3	2	1	3	4	2	3	7	1	Beijing	000000000003771	0	0	0	0	0	0
2167	174	2	7	3	3	3	5	4	4	4	4	3	2	6	5	8	2	5	3	2	1	3	4	2	3	7	1	Beijing	000000000003771	0	0	0	0	0	0
2169	174	2	7	3	2	3	4	4	4	4	4	3	2	6	5	8	2	5	4	2	1	3	4	2	3	1295	1	Beijing	000000000003771	0	0	0	0	0	0
2170	174	2	7	3	3	3	5	3	4	4	4	3	2	5	5	8	2	5	3	2	1	3	4	2	3	408	1	Beijing	000000000003771	0	0	0	0	0	0
2171	174	2	1	2	5	2	3	2	4	4	4	4	3	2	3	7	3	5	2	2	1	3	4	2	3	1296	1098	T2	777777777760331	0	0	0	0	0	0
2172	174	2	6	3	2	3	3	2	4	3	2	3	2	3	3	5	2	5	2	2	1	3	4	1	3	1297	N.A.	N.A.	577777777740731	0	0	0	0	0	0
2173	174	2	6	3	2	3	5	4	4	4	4	3	2	6	5	8	2	5	3	2	1	3	4	1	3	1298	1	Beijing	000000000003771	0	0	0	0	0	0
2174	174	1	5	3	2	3	3	3	4	3	2	3	2	2	2	4	2	5	2	2	1	3	4	1	3	1299	53	T1	777777777760771	0	0	0	0	0	0
2175	174	2	1	3	5	1	3	3	4	3	4	3	3	1	3	6	2	5	2	2	1	3	4	2	3	1300	N.A.	N.A.	757775777760711	0	0	0	0	0	0
2176	174	2	7	3	3	3	4	2	4	4	4	3	2	5	5	8	2	5	3	2	1	3	4	2	3	1301	1	Beijing	000000000003771	0	1	0	0	0	0
2177	174	2	5	3	2	3	3	2	5	3	2	3	2	2	3	7	2	5	2	2	1	3	4	1	3	1302	334	T1	577777777760771	0	0	0	0	0	0
2179	174	2	7	3	3	3	5	4	4	4	4	3	2	6	5	8	2	5	3	2	1	3	4	2	3	7	1	Beijing	000000000003771	0	0	0	1	0	0
2180	174	2	1	3	5	1	3	3	4	3	4	3	3	1	3	6	2	5	2	2	1	3	4	2	3	1300	N.A.	N.A.	757775777760711	1	1	0	0	0	0
2181	174	2	5	3	2	3	2	2	4	3	2	3	2	3	1	8	2	5	2	2	1	3	4	1	3	1303	N.A.	N.A.	777760037560771	0	0	0	0	0	0
2182	181	2	7	3	3	3	5	4	4	4	4	3	4	7	4	7	2	5	3	2	1	3	4	2	3	782	1	Beijing	000000000003771	0	0	0	0	0	0
2183	181	2	3	3	3	3	5	4	4	4	4	3	2	6	5	8	2	5	3	2	1	3	4	2	3	1304	1	Beijing	000000000003771	0	1	0	1	0	0
2184	181	2	5	3	3	3	5	2	4	3	4	3	4	7	3	9	2	5	3	2	1	3	5	2	3	1305	1	Beijing	000000000003771	0	0	0	0	0	0
2185	181	2	7	3	2	3	5	4	4	4	4	3	2	6	5	8	2	5	3	2	1	3	4	2	3	111	1	Beijing	000000000003771	0	0	0	0	0	0
2186	181	4	5	3	2	3	3	2	4	4	2	1	2	2	1	10	2	5	2	2	1	2	4	2	3	1306	2088	T2	777777737760731	0	0	0	0	0	0
2187	181	2	7	3	3	3	5	4	4	4	4	3	2	5	5	8	2	5	3	2	1	3	4	2	3	28	1	Beijing	000000000003771	0	0	0	0	0	0
2188	181	2	7	3	3	3	5	4	4	4	4	3	2	5	5	9	2	5	3	2	1	3	4	2	3	187	1	Beijing	000000000003771	1	0	0	0	0	0
2190	181	2	7	2	3	3	5	3	4	4	4	3	3	5	4	8	2	5	3	2	1	3	4	2	1	1307	1	Beijing	000000000003771	1	0	0	0	0	0
2191	181	2	7	3	3	3	5	4	4	4	4	3	2	5	6	8	2	5	3	2	1	3	4	2	3	273	1	Beijing	000000000003771	0	0	0	0	0	0
2192	181	2	6	3	3	3	5	4	4	4	4	4	4	5	4	7	2	5	3	2	1	3	4	2	3	1308	1	Beijing	000000000003771	0	0	0	0	0	0
2193	181	4	6	1	2	3	3	4	4	4	2	1	2	6	1	7	2	5	2	3	1	2	4	2	3	1309	53	T1	777777777760771	0	1	0	0	0	0
2194	181	4	2	2	2	2	3	2	4	4	2	1	2	5	1	8	2	5	2	2	1	2	4	2	3	1310	53	T1	777777777760771	0	0	0	0	0	0
2195	181	2	7	3	3	3	5	2	4	4	4	3	0	2	2	8	2	5	3	1	1	3	4	2	3	1311	1	Beijing	000000000003771	0	0	0	0	0	0
2196	181	2	6	3	2	3	3	4	4	3	2	3	2	3	3	8	2	5	2	2	1	3	4	1	3	1312	N.A.	N.A.	757776730020771	0	0	0	0	0	0
2197	181	2	5	3	2	3	3	2	4	3	2	3	2	2	3	8	2	5	2	2	1	3	3	1	3	1313	53	T1	777777777760771	0	0	0	0	0	0
2198	181	4	6	2	2	3	3	2	4	4	2	1	2	5	1	8	2	5	2	2	1	2	4	2	3	1314	1056	T2	777477777760731	0	0	0	0	0	0
2199	181	2	7	3	3	3	5	2	4	4	4	6	2	6	4	8	2	3	3	2	1	3	4	2	3	1315	1	Beijing	000000000003771	0	1	0	0	0	0
2200	181	2	7	3	3	3	5	4	4	4	4	3	2	7	5	8	3	5	3	2	1	3	4	2	3	1316	1	Beijing	000000000003771	1	0	0	0	0	0
2201	181	2	5	3	2	3	3	2	4	3	2	1	2	3	3	8	2	5	2	2	1	3	4	1	2	1317	53	T1	777777777760771	0	0	0	0	0	0
2202	181	2	5	4	2	2	3	2	4	3	2	3	3	3	3	7	2	5	2	2	1	3	4	1	3	1318	508	T1	777776377760771	0	0	0	0	0	0
2203	181	4	6	2	2	3	3	4	4	3	2	1	2	5	1	6	2	5	2	2	1	2	4	2	3	1319	53	T1	777777777760771	1	0	0	0	0	0
2204	181	2	7	3	3	3	5	3	4	4	4	3	2	5	5	8	2	5	3	2	1	3	4	2	2	1320	1	Beijing	000000000003771	0	1	0	0	0	0
2206	181	2	7	3	3	3	5	4	4	4	4	3	4	5	4	7	2	5	3	2	1	3	4	3	3	690	1	Beijing	000000000003771	1	1	0	1	1	1
2207	181	4	2	2	2	2	3	3	4	3	2	1	2	2	1	6	2	5	2	2	1	2	4	2	1	1321	1647	T-H37Rv_var3	777777477760731	1	0	0	0	0	0
2208	181	2	5	4	2	3	3	1	4	3	2	3	2	3	3	8	2	5	2	2	1	3	4	1	3	1322	37	T3	777737777760771	0	0	0	0	0	0
2209	181	2	1	2	5	1	3	3	4	3	4	3	3	1	3	7	2	5	2	2	1	3	4	2	1	1323	52	T2	777777777760731	0	0	0	0	0	0
2210	181	2	5	3	2	2	3	1	4	3	2	3	2	3	3	3	2	5	2	2	1	3	2	1	3	1324	N.A.	N.A.	737777777720731	0	0	0	0	0	0
2212	181	1	5	3	3	3	5	5	4	4	4	3	4	7	4	9	2	5	3	2	1	3	4	2	3	1325	1	Beijing	000000000003771	0	1	0	0	0	0
2213	181	2	7	3	3	3	5	4	4	5	4	3	2	6	5	8	2	5	3	2	1	3	4	2	3	1326	54	Manu2	777777777763771	0	0	0	0	0	0
2214	181	2	1	2	5	1	3	1	4	3	4	3	4	1	1	4	2	5	2	2	1	4	4	2	3	1327	37	T3	777737777760771	0	1	0	0	0	0
2215	181	5	6	2	2	2	4	3	4	3	2	1	2	1	1	8	2	5	2	2	1	2	4	2	3	1328	732	T1	777763777760771	0	1	0	0	0	0
2216	181	2	4	7	3	3	4	2	4	4	2	4	2	5	3	7	2	5	2	1	1	3	4	2	3	1329	73	Ambiguous:T3 T2	777737777760731	0	0	0	0	0	0
2217	181	2	7	3	3	2	5	4	4	3	2	3	2	5	3	8	2	5	3	2	1	3	4	2	3	1330	1	Beijing	000000000003771	0	0	0	0	0	0
2218	181	2	6	3	2	2	3	2	4	3	2	3	0	3	3	8	2	5	2	2	1	3	4	1	3	1331	46	NA	777777770000000	0	1	0	0	0	0
2219	181	2	1	2	5	1	3	2	4	3	4	3	3	1	3	3	2	5	2	2	1	3	4	2	3	1332	53	T1	777777777760771	0	0	0	0	0	0
2220	181	2	7	3	3	3	5	4	4	4	4	3	4	4	3	3	2	5	3	2	1	3	4	2	3	1333	1096	Manu2	577777777763771	1	1	1	1	0	0
2221	181	2	7	3	2	3	4	4	4	4	4	3	2	5	5	8	2	5	3	2	1	3	4	2	3	1334	1	Beijing	000000000003771	0	1	0	0	0	0
2223	181	2	1	2	3	1	3	3	4	3	4	3	3	1	3	7	2	5	2	2	1	3	4	2	3	1335	N.A.	N.A.	777777776060771	0	0	0	0	0	0
2224	181	2	7	3	3	3	5	4	4	4	4	3	2	4	5	8	2	5	3	2	1	3	4	1	3	1336	1	Beijing	000000000003771	0	0	0	0	0	0
2225	181	2	5	3	3	3	5	2	4	3	4	3	2	3	4	9	2	6	3	2	1	3	4	2	3	1337	1	Beijing	000000000003771	0	1	0	0	0	0
2226	181	2	6	3	3	3	5	4	4	4	4	3	2	6	3	6	2	5	3	2	1	3	4	2	3	1338	1	Beijing	000000000003771	0	0	0	0	0	0
2227	181	2	5	3	3	3	5	4	4	3	4	3	2	4	4	9	2	6	3	2	1	3	4	2	3	1339	1	Beijing	000000000003771	0	1	0	0	0	0
2228	181	2	7	3	3	3	5	4	4	4	4	3	2	4	5	7	2	5	3	2	1	3	4	2	3	210	1	Beijing	000000000003771	1	1	0	0	0	0
2229	181	2	1	2	6	1	3	4	4	3	4	3	3	1	3	7	2	5	2	2	1	3	4	2	2	1340	53	T1	777777777760771	1	1	0	1	0	0
2230	181	4	5	2	2	3	3	2	4	4	2	1	2	3	1	8	2	5	2	2	1	2	4	2	3	1341	1129	T1	776777777760771	0	0	0	0	0	0
2231	181	2	7	3	3	3	5	4	4	4	4	3	2	6	3	9	2	5	3	2	1	3	4	2	3	1342	1	Beijing	000000000003771	0	0	0	0	0	0
2232	181	2	7	3	3	3	5	4	4	4	4	4	4	6	4	7	2	5	3	2	1	3	4	2	3	1343	1	Beijing	000000000003771	0	0	0	0	0	0
2234	181	2	5	3	2	2	2	2	4	3	2	3	2	3	3	7	2	5	1	2	1	3	4	1	3	1344	N.A.	N.A.	777777770020171	0	0	0	0	0	0
2235	181	2	5	3	2	3	3	2	4	3	2	3	2	3	2	7	2	5	2	2	1	3	4	1	3	1345	N.A.	N.A.	777770757760731	0	0	0	0	0	0
2236	181	2	7	3	3	3	5	4	4	4	4	3	2	3	8	6	2	5	3	2	1	1	4	2	3	1346	1	Beijing	000000000003771	0	0	0	0	0	0
2237	181	2	5	3	2	3	3	2	4	3	2	3	1	3	3	7	2	5	2	2	1	3	4	1	3	1347	N.A.	N.A.	377777777760711	1	0	0	0	0	0
2238	181	2	7	3	3	3	5	4	4	4	4	3	2	6	5	8	2	5	3	2	1	3	4	2	3	7	1	Beijing	000000000003771	1	1	1	1	0	0
2239	181	4	4	2	2	4	3	4	4	3	2	1	2	2	1	9	2	5	2	2	1	2	4	2	3	1348	52	T2	777777777760731	0	0	0	0	0	0
2241	181	2	7	3	3	3	5	4	4	4	4	4	4	5	5	8	2	5	3	2	1	3	4	2	3	1349	1	Beijing	000000000003771	0	0	0	0	0	0
2242	181	2	7	3	3	3	5	4	4	4	4	3	2	6	5	6	2	5	3	2	1	3	4	2	3	10	1	Beijing	000000000003771	1	0	0	0	0	0
2243	181	2	7	3	3	3	5	4	4	4	4	3	4	6	4	7	2	5	3	2	1	3	4	2	3	247	1	Beijing	000000000003771	0	0	0	1	0	0
2245	182	2	6	4	3	3	6	5	4	3	4	4	2	7	5	8	2	5	3	2	1	3	4	2	3	1350	1	Beijing	000000000003771	1	1	1	1	0	1
2246	182	2	7	3	3	3	5	4	4	4	4	3	2	3	8	6	2	5	3	2	1	1	4	2	4	1351	1	Beijing	000000000003771	0	0	0	0	0	0
2247	182	2	7	3	3	3	5	4	4	4	4	3	4	7	4	7	2	5	2	2	1	3	4	2	3	1352	1	Beijing	000000000003771	0	1	0	0	0	0
2248	182	2	7	3	3	3	5	4	4	4	4	4	4	6	4	8	2	5	3	2	1	3	4	2	3	1353	1	Beijing	000000000003771	0	1	0	0	0	0
2249	182	2	6	4	2	3	3	2	4	3	2	4	2	3	2	8	2	5	2	2	1	3	4	1	3	1354	53	T1	777777777760771	1	1	0	1	0	0
2250	182	2	7	3	3	3	5	4	4	4	4	3	2	3	8	6	2	5	3	2	1	1	4	2	4	1351	1	Beijing	000000000003771	0	0	0	0	0	0
2251	182	4	2	2	2	2	3	3	4	4	2	1	2	5	1	7	2	5	2	2	1	2	4	2	3	1355	1302	T2	577777777760731	0	0	0	0	0	0
2252	182	4	4	2	2	3	3	4	4	4	2	1	2	5	1	7	2	5	2	2	1	2	4	2	3	1356	N.A.	N.A.	777776177760731	0	0	0	0	0	0
2253	182	2	9	3	2	3	5	2	4	4	4	4	4	5	4	8	2	5	3	2	1	3	4	2	3	1357	1	Beijing	000000000003771	0	0	0	0	0	0
2254	182	2	5	3	2	2	3	2	4	3	2	3	2	3	3	2	2	5	2	2	1	3	4	1	3	1358	53	T1	777777777760771	1	0	0	1	0	0
2255	182	2	7	3	3	3	5	4	4	5	4	1	1	6	5	8	2	5	3	2	1	3	4	3	3	1359	1	Beijing	000000000003771	0	1	0	0	0	0
2256	182	2	7	3	3	3	5	4	4	4	4	3	4	6	3	2	2	5	3	2	1	3	5	2	3	1360	1	Beijing	000000000003771	1	1	1	1	0	1
2257	182	2	7	3	3	2	5	4	4	4	4	3	2	6	5	7	2	5	3	2	1	3	4	2	3	1361	1	Beijing	000000000003771	0	0	0	0	0	0
2258	182	2	6	2	3	4	5	4	4	4	4	2	4	6	5	7	2	5	2	2	1	3	4	2	3	1362	1	Beijing	000000000003771	0	0	0	0	0	0
2259	182	2	7	3	3	3	5	4	4	4	4	3	2	5	3	9	2	5	3	2	1	3	4	2	3	831	1	Beijing	000000000003771	1	0	0	1	0	0
2260	182	2	7	3	3	3	5	4	4	4	4	3	2	5	5	8	2	5	3	2	1	3	4	2	3	28	1	Beijing	000000000003771	0	0	0	0	0	0
2261	182	6	5	2	2	3	3	4	4	3	2	1	2	4	1	8	2	5	2	2	1	2	4	2	3	1363	848	T2	737777777760731	0	0	0	0	0	0
2262	182	2	7	3	3	3	5	4	4	4	4	3	2	5	3	9	2	5	3	2	1	3	4	2	3	831	1	Beijing	000000000003771	1	1	1	1	1	1
2264	182	2	1	2	5	1	3	3	2	3	4	3	3	1	3	7	2	5	2	2	1	3	4	2	1	1364	N.A.	N.A.	777774777760731	0	0	0	0	0	0
2265	182	2	1	1	5	1	3	3	4	3	6	3	3	1	3	8	2	5	2	2	1	3	4	2	3	1365	N.A.	N.A.	617734000000000	0	0	0	0	0	0
2266	182	2	5	3	2	3	3	2	4	3	2	1	2	3	4	7	2	5	2	2	1	3	4	1	3	1366	804	T1	477777777760771	0	0	0	0	0	0
2267	182	2	7	3	3	3	5	4	4	4	4	3	2	6	5	8	2	5	3	2	1	3	4	2	3	7	1	Beijing	000000000003771	0	0	0	0	0	0
2268	182	2	7	3	3	3	5	4	4	4	4	3	2	6	5	8	2	5	3	2	1	3	4	2	3	7	1	Beijing	000000000003771	0	1	0	0	0	0
2270	182	2	1	2	4	1	3	3	4	3	2	3	3	1	3	7	2	5	2	2	1	2	4	2	2	1367	53	T1	777777777760771	0	0	0	0	0	0
2271	182	2	5	1	2	3	3	2	4	3	2	3	2	3	3	8	2	5	2	2	1	3	4	1	3	1368	2037	T1	777777774360771	0	0	0	0	0	0
2272	182	2	4	3	2	2	4	2	4	3	2	2	2	4	3	9	2	5	2	2	1	3	4	1	3	1369	1793	T1	777777777760000	0	0	0	0	0	0
2273	182	3	5	3	2	3	3	2	4	3	2	3	2	2	3	8	2	5	2	2	1	3	4	2	3	1370	1979	NA	777777777400771	0	0	0	0	0	0
2274	182	2	7	3	3	3	5	5	4	4	4	3	2	4	5	8	2	5	3	2	1	3	4	2	3	1371	1	Beijing	000000000003771	0	0	0	0	0	0
2275	182	2	6	3	3	3	5	4	4	4	4	3	4	2	4	7	2	5	3	2	1	3	4	2	3	1372	1	Beijing	000000000003771	0	0	0	0	0	0
2276	182	2	7	3	3	3	4	3	4	4	4	3	3	4	4	6	2	5	3	2	1	3	4	2	3	1373	1	Beijing	000000000003771	0	0	0	0	0	0
2277	182	2	8	3	3	3	5	5	4	4	4	3	4	5	4	8	2	5	3	2	1	3	4	2	3	1374	190	Beijing	000000000003731	0	0	0	0	0	0
2279	182	0	7	4	3	3	6	3	4	4	4	3	2	5	5	8	2	5	3	2	1	3	4	2	3	1375	1	Beijing	000000000003771	0	0	0	0	0	0
2280	182	2	5	3	2	3	3	2	4	3	2	3	2	3	3	8	2	5	2	2	1	3	4	1	3	1262	53	T1	777777777760771	0	0	0	0	0	0
2281	182	2	8	3	3	3	5	4	4	4	4	3	2	6	5	8	2	5	3	2	1	3	4	2	3	655	1	Beijing	000000000003771	0	0	0	0	0	0
2282	182	2	7	3	3	3	5	4	4	4	4	3	2	5	5	8	2	5	3	2	1	3	4	2	3	28	1	Beijing	000000000003771	0	0	0	0	0	0
2283	182	2	4	3	2	2	4	2	4	3	2	2	2	4	3	9	2	5	2	2	1	3	4	1	3	1369	73	Ambiguous:T3 T2	777737777760731	0	0	0	0	0	0
2284	182	2	4	3	2	2	3	1	4	3	2	3	2	3	3	7	2	5	2	2	1	4	4	1	3	1376	50	H3	777777777720771	0	0	0	0	0	0
2285	182	4	6	2	2	3	3	4	4	3	2	1	2	6	1	7	2	5	2	2	1	2	4	2	3	1377	53	T1	777777777760771	0	0	0	0	0	0
2286	182	4	6	2	2	3	3	3	4	2	2	1	2	5	1	8	2	5	2	2	1	2	4	2	1	1378	196	T1	677777777760771	1	1	1	0	0	0
2287	182	2	7	3	3	3	5	4	4	4	4	3	2	6	5	8	2	5	3	2	1	3	4	2	3	7	1	Beijing	000000000003771	0	0	0	1	0	0
2288	182	2	4	3	2	2	4	2	4	3	2	2	2	3	3	8	2	5	2	2	1	3	4	1	3	1379	53	T1	777777777760771	0	0	0	0	0	0
2289	182	4	4	1	2	3	3	4	4	4	2	1	2	5	1	7.5	2	5	2	2	2	2	4	2	3	1380	53	T1	777777777760771	0	0	0	0	0	0
2290	182	2	1	2	5	1	3	2	4	3	4	4	3	1	3	6	2	5	2	2	1	3	4	2	3	1381	1872	T1	777777774060771	0	0	0	0	0	0
2291	182	4	5	2	2	3	3	4	2	3	2	1	2	1	1	3	2	5	2	2	1	2	4	1	3	1382	393	T1	777757777760771	0	0	0	0	0	0
2292	182	2	7	3	3	3	5	4	4	4	4	3	4	6	4	7	2	5	3	2	1	3	4	2	3	247	1	Beijing	000000000003771	0	0	0	0	0	0
2295	182	2	7	3	3	3	5	2	4	4	4	2	2	6	5	7	2	5	3	2	1	3	4	2	3	1383	1	Beijing	000000000003771	0	0	0	0	0	0
2296	183	2	6	3	2	3	3	2	4	3	2	3	2	3	3	8	2	5	1	2	1	3	4	1	3	1384	N.A.	N.A.	777737477760771	1	0	0	0	0	0
2297	183	2	7	3	3	3	4	4	4	4	4	3	2	6	4	7	2	5	3	2	1	3	4	2	3	1385	1	Beijing	000000000003771	0	0	0	0	0	0
2299	183	2	7	3	4	3	5	4	4	2	4	3	6	7	2	8	2	5	3	2	1	3	4	2	3	1386	1	Beijing	000000000003771	0	0	0	0	0	0
2300	183	102	6	3	3	3	5	3	4	4	4	4	4	6	4	7	2	5	3	2	1	3	4	2	3	1387	1	Beijing	000000000003771	0	0	0	0	0	0
2301	183	2	7	3	3	3	4	4	4	4	4	3	2	5	5	7	2	5	3	2	1	3	4	2	3	265	1	Beijing	000000000003771	0	0	0	0	0	0
2303	183	2	1	2	4	2	3	3	4	4	4	3	3	2	4	9	2	5	2	2	1	3	4	2	3	1388	334	T1	577777777760771	0	0	0	0	0	0
2304	183	2	7	1	3	3	5	2	4	4	2	3	3	4	4	8	2	5	3	2	1	3	4	2	3	1389	1	Beijing	000000000003771	1	0	0	0	0	0
2305	183	4	4	2	2	3	3	4	4	4	2	1	2	6	1	7	2	5	2	2	1	2	4	2	3	1390	54	Manu2	777777777763771	0	1	0	0	0	0
2308	183	3	7	3	3	3	5	4	4	4	4	3	2	6	5	8	2	5	3	2	1	3	4	2	3	1391	1	Beijing	000000000003771	0	1	0	0	0	0
2310	183	6	4	1	2	3	3	1	4	4	2	1	2	6	1	6	2	5	2	2	1	2	4	2	3	1392	52	T2	777777777760731	0	0	0	0	0	0
2311	183	5	2	2	4	2	4	1	4	4	2	2	1	6	10	7	2	6	3	2	2	3	3	6	3	1393	19	EAI2-Manila	677777477413771	0	0	0	0	0	0
2312	183	2	7	3	3	3	4	4	4	4	4	3	2	6	5	8	2	5	3	2	1	3	4	2	3	386	1	Beijing	000000000003771	1	1	0	0	0	0
2313	183	4	6	2	2	3	3	2	3	4	2	1	1	4	1	7	2	5	2	2	1	2	4	2	3	1394	52	T2	777777777760731	0	0	0	0	0	0
2314	183	2	7	3	3	3	4	4	4	4	4	3	2	5	5	8	2	5	3	2	1	3	4	2	3	46	1	Beijing	000000000003771	0	0	0	0	0	0
[truncated: 1,134 more rows]

## Sheet: mix_143
ID	580	2996	802	960	1644	3192	424	577	2165	2401	3690	4156	2163	1955	4052	154	2531	4348	2059	2687	3007	2347	2461	3171
3	2/4	3	2	2	3	3	3	4	4	2	1	2	5	1	N.A.	2	6	2	2	1	2	4	2	3
20	2	6	3	3	3	5	3	4	4	4	3	3	5	4	6/9	2	5	3	2	1	3	4	2	3
123	2	7	3	3	3	5	2/4	4	4	4	3	2	3	5	9	2	5	3	2	1	3	4	2	3
134	2	5	5	2	2	3/5	3	4	4	2/4	1	2	6	5	N.A.	2	5	3	2	1	1/2	4	2	3
162	2	7	3	3	3	5	4	4	4	4	3/5	2	6	5	7	2	5	2	2	1	3	4	2	3
166	2	7	3	3	3	5	3/4	3/4	3	4	3	2	5	5	8	2	5	3	2	1	3	4	2	3
188	2	7	2	3	3	5	4	4	3/5	4	3	2	6	5	8	2	5	3	2	1	3	4	2	3
189	2	7	2	3	3	5	4	4	3/5	4	3	2	6	5	8	2	5	3	2	1	3	4	2	3
231	2	5	2	2	3	3	2	4	4	2/4	1/3	2	5	5	6	2	5	2	2	1	2	4	2	3
233	2	4	3	2/3	3	5	3/4	4	4	4	3	2	5	5	7/8	2	5	3	2	1	3	4	2	3
234	2	5	3	2	3	5	2/4	4	4	2/4	1/3	2	5	5	N.A.	2	5	2/3	2	1	2/3	4	1/2	3
235	2	1	N.A.	3	3	5	4	4	4	2/4	1/3	2	6	5	8	2	5	3	2	1	3	4	2	3
316	2	5	3	2	3	3	2	4	3	2	N.A.	2	3	3	N.A.	2	5	2	1/2	1	3	4	1	2
321	2	7	3	3	3	4	3/4	4	4	4	3	2	5	5	8	2	5	3	2	1	3	4	2	3
326	2	7	4	3	3	5	3/4	4	4	4	3	2	N.A.	5	N.A.	2	5	3	2	1	3	4	2	3
386	2	7	3	3	3	5	3	4	4	4	3	2	4	7	7/8	2	5	3	2	1	3	4	2	3
387	2	7	3	3	3	5	4	4	4	4	3	2	6	5	8	2	5	3	3	1	3/5	4	1	3
419	3	7	4	3	3	5	2/4	5	4	4	3	2	N.A.	5	8	2	5	3	2	1	3	4	2	3
466	2	7	3	3	3	5/6	3	4	4	2/4	3	2/3	N.A.	4/5	7	2	5	3	2	1	3	4	2	3
568	2	3	3	2/3	3	3/4	N.A.	4	N.A.	2/4	1/3	2	N.A.	1/3	5	2	5	2/3	2	1	2/3	4	1/2	3
570	2/4	3/5	2	2	3	2/3	2/3	4	3/4	2	1	2	N.A.	1	5	2	5	2	2	1	2	4	2	3
574	2	3/4	3	2/3	3	3/5	3/5	4	4	2/4	1/3	2/4	N.A.	1/3	5	2	5	3	2	1	3	4	2	3
575	4	3	2	2	3	3	2/3	4	3/4	2	1	2	N.A.	1	5	2	6	2	2	1	2	4	2	3
587	2	7	3	3	3	5	4	4	3	4	3	2	N.A.	5	8	2	5	3	2	1	3	3/4	2	3
597	2	5	N.A.	2	2	3	N.A.	4	4	2	1	N.A.	3/5	1	N.A.	2	5	2	N.A.	1	N.A.	4	1/2/3	3
609	2	7	3	3	3	5	4	4/5	4	4	3	2	N.A.	5	8	2	5	3	2	1	3	4	2	3
610	2	7	3	3	3	4/5	4	4	4	4	3	2	N.A.	7	7	2	5	3	2	1	3	4	2	3
700	2	7	3	2	3	5	N.A.	4	N.A.	4	3	2	3	3/5	N.A.	2	5	3	2	1	3	4	2	3
727	2	3/7	2/3	3	3	3	3/4	4	4	2/4	3	2	5	5	5	2	5/6	2/3	2	1	2/3	4	2	3
820	102	6/7	3	3	3	5	3	4	4	4	3	4	7	4	8	2	5	3	2	1	4	4	2	3
882	2	3	2	2	3	3	3/4	4	4	2	1	2	N.A.	1	5	2	5	2	2	1	2	4	2	3
883	2	4/7	3	3	3	5	N.A.	4	4	4	3	2	N.A.	5	8	2	5	3	2	1	3	4	2	3
898	2	3/7	3	3	3	5	3/4	4	4	2/4	1/3	2/4	N.A.	N.A.	5	2	5	2/3	2	1	2/3	4	2	3
902	2	6/7	3	3	3	4/5	3/4	3/4	4	4	3	2/3	6	1/5/7	8	2	5	3	2	1	3	4	2	3
962	2	7	3	3	3	5	4	4	4	4	3	2	6	5	6/7	2	5	3	2	1	3	2	2	3
992	2	7	3	3	3	4	4	4	4	4	3	2/4	6	4	8	2	5	3	2	1	3	N.A.	N.A.	N.A.
1005	2	8	3	3	3	6	4	4	4	4	3	2	4/5	5	8	2	5	3	2	1	2	4	2	3
1006	2	1	2	3/5	1	3	3	4	3	4	3	3	1	3	7	2	5	2	2	1	2	4	2	3
1009	2	5	3	2	3	3	2	4	3	2	3	2	2/5	2	N.A.	2	5	2	2	1	3	3	1	3
1056	2	3	3	3	2/3	5	4	4	4	4	3	4	1	4	7	2	5	3	2	1	3	4	2	3
1063	2	7	3	2	3	5	4	4	4	4	3	2	3	3/5	N.A.	2	5	3	2	1	N.A.	4	2	3
1111	2	3/7	3	3	3	5	4	4	4	4	3	2	1	5	8	2	5	4	2	1	3	4	2	3
1165	2	5/7	3	2/3	2/3	3/5	N.A.	4	3/4	4	3	2	N.A.	3/5	4	2	5	3	2	1	1/3	4	1/2	2/3
1210	2	3/7	3	3	3	5	4	4	4	4	3	2	1	5	8	2	5	3	2	1	3	4	2	3
1229	2	5	3	1	3	3/6	4	4	4	2	1/3	2/4	N.A.	1/3	7	2	5	1/2	2	1	1/3	4	2	3
1286	4	5	2	2	3	2	4	4	4	2	1/2	2	N.A.	1	2	2	5	2	2	1	2	4	2	3
1335	2	7	3	3	3	5	4/5	4	4	4	3	2	N.A.	5	5	2	5	3	2	1	3	4	2	3
1379	2	7	3	2/3	3	5	4	4	3	4	3/4	2	4	5	N.A.	2	5	3	2	1	3	4	2	3
1385	2	5/7	3/4	2/3	2/3	3/5	1/4	4	3/4	2	3	2	1/4	3/5	7/8	2	5	2/3	2	1	3	4	2	3
1388	2	7	3	3	3	5	4	4	4	2/4	1/3	2	1	N.A.	7	2	5	3	2	1	3	4	2	3
1392	2	7	3	2/3	3	5	4	4	4	4	3	2	3	5	8	2	5	3	2	1	3	4	2	3
1499	3/5	5	3	2	3	3	2	4	3	2	3	2	4	3	8	2	5	2	2	1	3	4	1	3
1508	2	7	3	2/3	3	5	3	4	4	4	3	2/4	6	4	7	2	5	3	2	1	3	4	2	3
1581	2	5	3	3	3	5	4	4	4	4	3	2	6	5	5/8	2	5	3	2	1	3	4	2	3
1633	2	7	3	3	3	5	4	4	3	4	3	2	5	5/6	N.A.	2	5	3	2	1	3	4	2	3
1643	4	5	2	2	3	1	4	4	4	2	1	2	5/6	1	4	2	5	2	2	1	3	4	2	3
1739	2	N.A.	3	3	3	4	4	4	4	4	3	2	5	4	7/8	2	5	3	2	1	3	4	2	3
1858	2	7	3	3	2/3	3	2	4	4	4	3	2	5	5	N.A.	2	5	3	2	1	3	4	2	3
1967	2	7	3	1	3	5	4	5	4	4	3	4	1/6	4	8	2	5	3	2	1	3	4	2	2
1987	2	1	3	3	3	6	4	4	3	4	3	2	N.A.	3/5	8	2	5	3	2	1	3	6	2	3
1993	2	6	3	3	3	4	4	4	4	2/4	1/3	2	4	1/7	9	2	5	3	2	1	3	4	2	3
2045	2	7	3	3	3	5	4	4	4	4	4	2	3/6	4	8	2	5	3	2	1	3	4	2	3
2065	2	7	3	3	2	5	4	4	4	4	3	2	N.A.	5/7	N.A.	2	5	3	2	1	3	4	2	3
2069	2	7	3	2/3	3	5	4	4	4	4	3	2	N.A.	1	8	2	5	3	2	1	3	4	2	3
2093	0	5	3	2	1	0.5	N.A.	4	3	2/4	3	2	3	3	N.A.	2	5	3	2	1	3	4	1	3
2098	2	5	3	2/3	2/3	3/5	2/4	4	3	2	3	2	3	3	N.A.	2	5	3	2	1	3	4	1	3
2116	2	5/7	3	3	3	5	N.A.	4	3/4	2/4	3/4	2	1	N.A.	8	2	5	N.A.	2	1	3	4	1/2	3
2139	2	5	2	2/3	2/3	3/5	4	4	3/4	2/4	3	2	4/6	3/5	8	2	5	3	2	1	3	4	2	3
2162	2	7/8	3	3	3	5	4	4	4	4	3	2	6	5	9	2	5	3	2	1	3	4	2	3
2166	2	7	3	2/3	2/3	4/5	3	4	4	2/4	1/3	2	5	5	8	2	5	2/3	2	1	3	4	2	3
2168	2	5/7	3	3	3	5	4	4	4	4	3	2	1	5	8	2	5	3	2	1	3	4	2	3
2189	2	6	3	3	3	6	4	4	4	4	3	4	3	2	2/8	2	5	3	1	0	3	4	2	3
2205	4	2/3	2	2	3	3	3	4	4	2	1	2	N.A.	1	5	2	5/6	2	2	1	2	4	2	3
2269	4	2	3	2	2	3	3/4	4	4	2	1	2	4	1	8	2	5	2	2	1	2	4	4	3
2294	2	5	2	2	3	3	3/4	4	3/4	4	3	2	1	3/4	7	2	5	2	2	1	3	4	1/2	3
2302	2	1	2	5	1	3	3	4	2	4	3/5	N.A.	1	3	7	2	5	2	2	1/2	3	4	2	3
2306	4	4	2	2	3	3	4	4	4	2	1	2	6/7	1	7	2	5	2	2	1	2	4	2	3
2307	3	5	3	2	3	3	2	5	3	2	2	2	3/4	3	7	2	5	2	2	1	3	4	1	3
2368	2	4	N.A.	2/3	3	N.A.	3/4	4	2/3	2/4	3	2/4	3	4	8	2	5	2/3	2	1	3	4	1/2	3
2369	4	4	2	2	3	3	4	4	3	2	1	2	1/3	1	3	2	5	2	2	1	2	4	2	3
2370	N.A.	5/6	2	2	3	N.A.	2/4	4	3	2	1/3	2	3	1/3	6	2	5	2	2	1	2	4	1/2	3
2372	2	1	2	3/5	1/4	3/5	1/3	3/4	3	4	3	0/2	1	3	N.A.	2	5	2	2	1	1/3	4	2	3
2374	2	1	2	5	1	3	3	3	2/3	4	3	0	1	2/3	7/9	2	5	2	2	1	3	4	2	1/3
2403	2	5	3	2	3	3	2	4	3	2	1/3	2	4	3	3	2	5	2	2	1	3	4	1	3
2409	2	5	2	2	3	3	2	4/5	5	2	3	2	4	3	N.A.	2	5	2	2	1	4	4	1	3
2412	100	4	2	2	3	3	2	4	4	1/2	1	2	3	1	N.A.	2	6	2	2	1	2	4	2	3
2420	4	4	4	2	3	3	2	4	3	1/2	1	2	4	1	8	2	5	2	2	1	2	4	2	3
2422	2/3	5	2	2	3	2	2	4	4	2	1	>2000	4	1	N.A.	2	5	2	2	1	2	4	1/2	3
2435	2	5	2	2	3	3	2	4	3	2	1	2	4	1/4	7/9	2	3	1	2	1	1	4	2	3
2450	2	7	3	3	2	5	2	4	4	4	3	4	4/7	4	8	2	5	3	2	1	3	4	2	3
2482	2	3	2/3	2/3	3	3	2/4	4	3	2	3	2	3	3	N.A.	2	5	2	2	1	3	4	1/3	4
2559	2	1	2	4	1	3	3	4	3	4	3	2	1	2/3	N.A.	2	5	2	2	1	3	4	2	3
2566	2	7	3	3	3	5	2	4	4	4	3	2	5	5	8	2	5	2/3	2	1	3	4	2	3
2572	2	5	3	2	2	2	2	4	3	2	3	>2000	3	3	N.A.	2/3	5.5	2	2	1	3	4	1	3
2576	4	5	2	2	2	3	3/4	4	4	2	1	2	3	1	5	2	5	2	2	1	2	4	2	3
2602	2	7	3	3	3	7	3	4	4	2/4	3	2	5	4	8	2	5	3	2	1	3	4	2	3
2639	4	5	2	2	3	3	2	4	N.A.	2	1/2	2	2	1	8	2	4	2	2	1	2	4	2	3
2667	2/105	1/5	2	2	2	3	3/4	2/5/6	2	2/4	1	2	1	1	7/8	2	5	2	2	1	2	4	2	3
2731	2	6	3/4	3	3	3	4	4	4	4	3	N.A.	4	5	3	2	5	3	2	1	3	4	2	3
2739	2	7	3	3	3	5	4	4	4	4	3	2	N.A.	5	8	2	5	3	2	1	3	4	1/2	3
2762	2/105	1	2	2/3	3	3	N.A.	4	4	2/4	1/3	2/4	3	3	4	2	5	3	2	1	3	4	2	3
2764	2	4	2	2	3	3	2/4	4	N.A.	2	3	2	3	3	7/8	2	5	2	2	1	2	4	1	3
2765	2	7	2/3	2	3	3	2/4	4	N.A.	2/4	1	2	6	1/2	4	2	5	3	2	1	3	4	2	3
2770	1	5/6	2	2/3	3	3	4	4	4	2/4	1	N.A.	6/7	N.A.	8	2	5	2	2	1	2	4	2	3
2771	1	6	3	3	3	6	4	5	4	2/4	1/3	2	6	1/5	4	2	5	3	2	1	3	4	2	3
2790	2	5	4	2	3	3	2	4	3	2	3	2	3	1/3	8	2	5	2	2	1	3	4	1	3
2817	2	7	2	3	3	3	4	4	4	2	3	2	6	1/6	7	2	5	3	2	1	3	4	2	3
2872	2/4	1/3	2	2	1/3	3	4	4	3	2	1	2	1	1/3	N.A.	2	5	2	2	1	2	4	2	3
2883	2	7	3	3	3	5	2/4	4	4	4	3	4	4	6	8	2	5	3	2	1	3	4	2	3
2941	2	4	3	3	3	5	4	4	3	4	3	2	5	5	4/8	2	5	3	2	1	3	4	2	3
2943	2	7	3	3	3	5	4	4	4	4	3	2	6	5	3/9	2	5	3	2	1	3	4	2	3
2975	2	7	3	3	3	5	4	4	4	4	3	2	5/6	5	5/8	2	5	3	2	1	4	4	2	3
2985	2	5	3	2	3	3	2	4	2	2	3	2	4	1/3	N.A.	2	5	2	2	1	3	4	1	3
3010	2/3	6	3	N.A.	2	N.A.	4	5	4	2	1	2	2	1	4	2	5	3	2	1	2	4	2	3
3014	2	5	2	2/3	3/4	3/5	4	4	4	2/4	1/3	2	5	1/4	4	2	5	2/3	2	1	2/3	N.A.	2	3
3017	2	5	3	2	3	3	2	4	3	2	2/3	2	4	3	8	2	6	2	2	1	3	4	1	3
3018	2	5	1	2/3	3	3	4	4	4	2/4	1/3	2	N.A.	1/5	4	2	5	2/3	2	1	2/3	4	2	3
3039	2	7	3	1	3	4	4	4	4	2/4	3	2/4	5	1/4/6	7/8	2	5	3	2	1	3	4	2	3
3052	2	7	3	3	3	5/6	4	4	4	4	3	2	6	5	8	2	5	3	2	1	3	4	2	3
3055	2	5	3	2	3	3	2	4	3	2	1	3	3	3	4/7	2	5	2	2	1	3	5	1	3
3072	2	1/6	3	2	3	N.A.	4	4	4	4	3	2	N.A.	6	N.A.	2	5	4	2	1	3	4	2	3
3082	4	5	1/2	2	3	3	4	4	3	2	1	2	5	1	8	2	5	2	2	1	2	4	1	2
3151	2	4	3	2	3	3	2	4	3	2	3	2	2	3	7	2	5	2	2	1	3	4	1/3	3
3174	2/4	3/5	2	1/2	3	3	3	4	4	2	1	2	5	1	5	2	5	2	2	1	2	4	2	3
3176	2	7	3	3	3	5	2	4	4	2/4	1/3	2	5	6	8	2	5	3	2	1	3	4	2	3
3216	2	7	3	3	2	4	N.A.	4	1	2	1	N.A.	4	4	N.A.	1	5	3	2	1	3	4	2/3	3
3223	2	7	3	3	3	4	3	4	4	4	3	2	6	3/9	7	2	5	3	2	1	3	4	2	3
3249	0	7	3	3	3	6	3	4	4	4	3	2	5	4/5	8	2	5	2	2	1	3	4	2	3
3253	2	5	3	3	2	5	4	4	4	4	3	N.A.	7	1/2	8	2	5	3	2	1	3	4	2	3
3256	2	4/7	3	3	3	5	4	4	4	4	3	2	6	5	8	2	5	3	2	1	3	4	2	3
3296	2	4	3	3	3	3/5	1	4	3/4	2/4	1/3	2	1	N.A.	8	2	5	2	2	1	3	4	2	3
3311	2	1	2	2/3	1/2	3	3	4	3	2/4	3	2	N.A.	3	7	2	5	2	2	0/1	3	4	1/2	3
3367	2	5	3	2	3	5	4	4	4	2/4	3	N.A.	6	5	N.A.	2	5	3	2	1	3	4	2	3
3406	2	5	2	2	3	3	2	4	N.A.	2	6	2	N.A.	3	4/5	2	5	2	2	1	3	4	1/2	3
3434	2	7	3	3	3	5	4	4	3	4	3/4	2	5	3/5	8	2	5	3	2	1	3	4	2	3
3454	2	7	3	3	3	5	3	4	4	4	1/3	1	5	5	8	2	5	3	2	1	3	4	2	3
3478	4	5	2	2	3	3	3	4	4	2	1	2	6	1	7/8	2	5	2	2	1	3	4	2	3
3538	2	7	3	1	3	4	4	4	4	4	3	6	5	4	8	2	5	3	2	1/5	3	4	2	3
3568	2	6	3	3	3	5	4	4	3/4	2/4	3	2/4	4	4	7	2	5	3	2	1	3	4	2	3
3597	2	7	3	3	3	5	4	4	4	4	3	N.A.	5	4	7/9	2	5	3	2	1	3	4	2	3
3600	2	7	3	3	3	5	3	4	4	4	3	1/3	5	4	6	2	5	3	2	1	5	4	2	3
3641	2	7	3	3/6	3/5	5	3	2	4	4	3	4	1	4	6	2	5	3	2	1	3	4	2	3
3674	2	5	3	2	2/3	3	N.A.	4	N.A.	2	3	2	N.A.	3	7	2	5	2	2	1	3	4	1	3

## Sheet: missing_427
ID	580	2996	802	960	1644	3192	424	577	2165	2401	3690	4156	2163	1955	4052	154	2531	4348	2059	2687	3007	2347	2461	3171
1	2	7	3	3	3	5	N.A.	4	4	2	3	2	1	5	6	2	5	3	2	1	3	4	2	3
90	2	7	3	3	3	5	2	4	3	4	3	2	5	7	N.A.	2	5	3	2	1	3	4	2	3
97	2	7	4	3	3	2	4	4	N.A.	4	3	2	N.A.	5	8	2	5	3	2	1	2	4	2	3
98	2	6	3	2	3	5	N.A.	4	4	4	3	N.A.	6	5	N.A.	2	5	N.A.	N.A.	1	3	4	2	3
130	N.A.	N.A.	N.A.	2	3	5	4	4	4	4	3	2	1	N.A.	8	2	5	3	2	1	3	4	2	3
136	0	7	3	3	3	5	4	4	4	4	3	2	4	5	N.A.	2	5	N.A.	2	1	3	4	2	3
149	0	7	3	3	3	5	4	4	4	4	3	2	5	6	N.A.	2	N.A.	N.A.	N.A.	N.A.	N.A.	4	2	3
195	2	7	3	3	3	4	4	4	4	4	3	2	6	5	N.A.	2	5	3	2	1	2	4	2	3
209	N.A.	4	4	3	3	5	4	4	4	4	3	2	6	7	9	2	5	2	2	1	2	4	2	3
210	2	8	3	2	2	3	1	4	2	2	3	2	3	3	N.A.	2	5	2	2	1	3	4	1	3
212	2	8	3	2	2	3	1	4	2	2	3	2	3	3	N.A.	2	5	2	2	1	3	4	1	3
224	2	7	3	2	3	4	4	4	N.A.	4	3	2	4	5	8	2	5	3	2	1	3	4	2	3
230	2	4	3	3	3	N.A.	4	4	4	4	3	N.A.	N.A.	5	7	2	5	3	N.A.	N.A.	N.A.	4	2	3
244	2	4	3	5	1	3	2	4	2	2	3	2	3	3	N.A.	2	5	2	2	1	3	4	1	3
246	2	4	3	3	3	6	4	4	N.A.	4	4	2	N.A.	5	8	2	5	3	2	1	3	4	2	3
248	2	7	3	3	3	6	4	4	N.A.	4	4	2	N.A.	5	8	2	5	3	2	1	3	4	2	3
254	2	7	3	2	3	5	4	4	4	4	3	>2000	6	5	8	2	6	3	2	1	3	N.A.	N.A.	N.A.
271	2	7	3	2	3	5	N.A.	4	4	4	3	N.A.	4	5	N.A.	2	6	N.A.	2	1	N.A.	4	2	3
288	2	7	3	3	3	5	4	4	4	4	3	2	6	5	N.A.	2	5	2	2	1	3	4	2	3
299	2	4	4	3	3	5	4	4	4	4	3	2	5	N.A.	8	2	5	3	2	1	3	4	2	3
314	2	7	3	3	3	5	4	4	4	4	3	2	5	5	N.A.	2	5	3	2	1	3	4	2	3
333	2	9	3	3	3	6	4	4	4	4	3	2	4	5	N.A.	2	5	3	2	1	3	5	2	3
334	2	7	4	3	3	5	4	4	N.A.	4	3	2	5	5	10	2	5	3	2	1	3	4	2	3
341	2	7	3	3	3	5	2	4	4	4	3	2	5	5	N.A.	2	5	3	2	1	3	4	1	3
344	2	6	3	4	3	5	3	4	4	4	4	3	3	4	N.A.	2	5	3	2	1	3	4	2	3
345	2	7	3	3	3	5	2	4	4	4	3	3	2	4	N.A.	2	5	2	2	1	3	4	2	3
347	2	8	3	1	3	N.A.	4	4	4	4	5	2	1	4	N.A.	2	5	3	2	1	3	4	2	4
349	5	5	2	2	3	3	N.A.	4	4	2	1	N.A.	1	1	3	2	5	2	N.A.	N.A.	N.A.	4	2	3
357	1	7	3	3	3	5	4	4	4	4	3	2	6	5	8	2	5	2	N.A.	1	3	4	2	3
360	2	7	3	3	3	5	4	4	4	4	3	2	N.A.	5	6	2	5	3	2	0	3	4	2	3
402	2	7	3	3	3	5	4	4	3	4	3	2	N.A.	5	8	2	5	2	2	1	3	4	2	3
428	2	7	1	3	3	4	3	4	4	4	2	3	6	4	N.A.	2	5	3	2	1	3	4	2	3
445	2	7	3	3	3	5	4	4	N.A.	4	3	2	3	5	8	2	5	3	2	1	3	4	2	3
452	2	4	3	3	3	5	4	4	4	4	3	N.A.	6	6	N.A.	2	5	3	2	1	3	2	2	3
453	2	7	3	3	3	5	4	4	3	4	3	2	5	5	N.A.	2	5	3	2	1	3	4	2	3
454	2	5	3	3	3	5	4	4	4	4	3	N.A.	6	4	N.A.	2	5	3	2	1	3	4	2	3
456	2	7	3	3	3	5	4	4	4	4	1	2	6	5	N.A.	2	5	3	2	1	3	4	2	3
457	2	7	3	3	3	6	3	4	4	2	3	3	5	4	N.A.	2	5	3	2	1	3	4	2	3
458	2	7	3	3	3	5	4	4	4	4	3	2	6	5	N.A.	2	5	3	2	1	3	2	2	3
461	2	5	4	2	3	3	2	4	3	2	4	2	4	3	N.A.	2	5	2	2	1	3	4	1	3
464	2	7	3	3	3	5	N.A.	4	4	4	3	N.A.	N.A.	N.A.	9	2	5	3	N.A.	N.A.	3	4	2	3
467	2	7	3	3	N.A.	N.A.	3	4	4	4	3	2	6	5	N.A.	2	5	3	2	1	3	4	2	3
469	2	7	3	3	3	5	4	4	4	4	3	2	6	5	N.A.	2	5	3	2	1	3	4	2	3
481	2	7	3	3	3	4	4	4	4	4	3	2	6	5	N.A.	2	5	3	2	1	3	4	2	3
482	2	7	3	3	3	5	4	4	4	4	3	2	6	8	N.A.	2	5	3	2	1	3	4	2	3
490	2	7	4	3	3	5	4	4	4	4	4	2	6	5	N.A.	2	5	3	2	1	3	4	2	3
494	2	6	3	3	3	5	N.A.	4	4	4	3	2	N.A.	N.A.	N.A.	2	5	2	2	1	3	4	2	3
495	2	7	3	N.A.	3	5	4	4	4	4	5	2	6	5	8	2	5	3	2	1	3	4	2	3
496	2	7	3	3	3	5	4	4	4	4	3	2	6	5	N.A.	2	5	3	2	1	3	4	2	3
497	2	7	4	3	3	5	4	4	4	4	3	2	6	4	N.A.	2	5	3	2	1	3	4	2	3
498	2	7	3	3	3	5	4	4	4	4	3	2	6	5	N.A.	2	6	3	2	1	3	4	2	3
500	2	7	3	3	3	5	4	4	4	4	3	2	6	5	N.A.	2	5	3	2	1	3	4	2	2
502	2	7	3	3	3	5	4	4	4	4	4	2	5	5	N.A.	2	5	3	2	1	3	4	2	3
513	2	7	3	3	3	5	4	4	4	4	3	2	7	5	><1400	2	5	3	2	1	3	4	2	3
559	2	8	3	3	3	5	N.A.	4	4	5	3	2	N.A.	N.A.	N.A.	2	5	3	N.A.	N.A.	3	4	2	3
561	2	7	3	3	2	5	4	4	4	4	3	2	1	N.A.	><1400	2	5	3	2	1	3	4	2	3
562	2	7	3	3	3	5	4	4	4	4	3	1	6	5	N.A.	2	5	2	2	1	3	4	2	3
565	2	7	3	3	3	5	4	4	4	4	4	2	6	5	N.A.	2	5	3	2	1	3	5	2	3
567	3	5	2	2	3	3	4	4	3	2	1	N.A.	5	1	8	2	6	2	1	1	2	4	2	3
569	1	7	3	3	3	5	3	4	4	4	3	2	6	5	N.A.	2	5	3	2	1	3	4	2	3
576	2	9	3	3	3	5	4	4	4	4	4	2	7	5	N.A.	2	5	2	2	1	3	4	2	3
577	2	5	3	3	2	5	4	4	N.A.	4	3	2	7	4	N.A.	2	5	3	2	1	3	4	2	3
593	2	6	1	2	3	3	3	4	5	2	1	2	3	3	N.A.	2	5	2	2	1	3	4	1	3
598	2	7	3	3	3	5	4	4	4	4	3	2	6	5	N.A.	2	5	3	2	1	2	4	2	3
599	2	8	3	1	3	6	4	4	4	2	3	4	N.A.	3	7	2	5	3	2	1	3	4	2	3
605	2	7	2	3	3	4	3	4	4	4	3	3	5	5	N.A.	2	5	3	2	1	3	4	2	3
606	2	7	3	3	3	5	4	4	5	4	3	2	3	5	N.A.	2	5	3	2	1	3	5	2	3
607	2	7	3	3	3	5	4	4	4	4	3	4	7	4	N.A.	2	5	3	2	1	3	4	2	3
611	2	7	3	3	3	6	4	4	4	4	3	2	6	5	N.A.	2	5	3	2	1	3	4	2	3
644	N.A.	N.A.	N.A.	2	3	3	2	4	3	2	5	2	2	3	8	2	5	2	2	1	3	4	1	3
689	2	5	3	2	3	3	2	4	3	2	3	2	3	3	N.A.	2	5	2	2	1	3	3	1	4
690	2	7	3	3	2	5	4	4	3	4	3	2	5	5	N.A.	2	5	3	2	1	3	4	2	3
691	2	7	3	3	3	5	4	4	N.A.	4	4	2	3	5	8	2	5	3	2	1	3	4	2	3
693	103	5	3	2	3	5	3	4	4	4	3	2	6	5	N.A.	2	5	3	2	1	3	4	2	3
701	2	7	3	2	3	5	4	4	4	4	3	2	6	5	N.A.	2	5	3	2	1	3	4	2	3
703	4	5	3	2	2	3	3	4	N.A.	2	1	2	2	1	8	2	5	2	2	1	2	4	2	3
734	2	4	3	3	3	5	4	4	N.A.	3	3	4	7	4	9	2	5	3	2	1	2	4	3	3
753	0	7	3	3	3	5	N.A.	4	4	4	3	2	N.A.	2	8	2	5	3	N.A.	N.A.	3	4	2	3
805	2	9	3	3	3	5	4	4	4	4	3	2	N.A.	5	8	2	5	3	2	1	3	4	2	3
810	2	1	2	5	1	2	3	4	3	4	3	3	1	3	N.A.	2	5	2	2	1	3	4	2	3
817	2	7	1	3	3	5	1	4	4	2	3	3	1	N.A.	N.A.	2	5	3	N.A.	N.A.	N.A.	4	2	3
824	2	6	3	3	3	5	4	4	4	4	3	2	N.A.	N.A.	8	2	5	3	2	1	3	4	2	3
826	2	7	3	3	3	5	4	4	4	4	2	2	6	5	N.A.	2	5	3	2	1	3	4	2	3
829	4	3	2	2	3	3	4	4	3	2	1	2	N.A.	1	8	2	5	2	2	1	2	4	2	3
832	2	7	3	3	3	5	4	4	4	4	3	2	N.A.	5	N.A.	2	5	3	2	1	3	4	2	3
842	2	9	3	3	3	5	4	4	N.A.	4	3	2	7	5	N.A.	2	5	3	2	1	3	4	2	3
859	2	7	3	1	3	5	5	3	4	4	3	N.A.	6	4	7	2	5	3	2	1	3	2	2	3
860	2	7	3	1	3	5	4	4	N.A.	4	5	4	6	4	N.A.	2	5	3	2	1	3	4	2	3
870	2	7	3	3	3	5	4	4	4	4	3	2	N.A.	5	8	2	5	4	2	1	3	4	2	3
889	2	3	4	3	3	5	N.A.	4	4	4	3	4	N.A.	4	8	2	5	3	2	1	3	4	2	3
892	2	7	3	3	3	5	4	4	3	4	3	2	5	5	N.A.	2	5	3	2	1	3	4	2	3
899	N.A.	N.A.	N.A.	2	3	3	5	4	4	2	1	2	N.A.	1	4	2	5	2	2	1	2	5	3	3
905	2	1	2	5	1	3	3	4	3	4	3	3	N.A.	3	N.A.	2	5	2	2	1	3	4	2	3
916	2	5	3	3	3	5	3	4	4	4	4	3	N.A.	4	5	2	5	3	2	1	3	4	2	3
941	2	7	3	3	2	4	4	4	4	4	2	2	N.A.	5	N.A.	2	5	3	2	1	3	4	2	3
948	5	4	2	2	3	3	2	4	N.A.	2	1	2	N.A.	1	4	2	5	2	2	1	2	4	2	3
965	2	1	2	5	1	3	3	4	2	3	3	3	>1500	3	7	2	5	2	2	1	3	4	2	3
966	6	4	2	2	3	3	2	4	N.A.	2	1	2	3	1	4	2	5	2	2	1	2	4	2	3
972	2	6	3	3	3	N.A.	N.A.	4	4	4	3	2	1	N.A.	8	2	5	3	N.A.	N.A.	N.A.	4	2	3
978	2	6	3	3	3	5	4	4	3	4	3	2	5	4	N.A.	2	5	3	2	1	2	4	2	3
979	2	3	4	3	3	3	3	4	4	2	3	2	3	3	N.A.	2	5	2	2	1	3	4	2	3
980	2	5	3	3	3	5	2	N.A.	4	4	3	N.A.	1	N.A.	7	2	5	3	N.A.	N.A.	N.A.	4	2	3
988	2	8	3	3	3	5	2	4	4	4	3	2	6	5	N.A.	2	5	2	2	1	3	4	2	3
990	2	4	3	3	3	4	N.A.	4	4	4	3	N.A.	N.A.	N.A.	N.A.	2	5	N.A.	2	1	3	4	2	3
991	3	5	2	2	3	3	4	4	2	2	1	2	5	1	N.A.	2	7	2	2	1	2	N.A.	N.A.	N.A.
995	2	6	3	2	3	5	2	4	4	4	3	N.A.	N.A.	3	N.A.	2	5	N.A.	2	1	N.A.	4	2	3
1010	2	7	3	3	3	5	4	4	4	4	3	2	6	5	N.A.	2	5	3	2	1	3	4	2	3
1014	2	5	3	3	3	5	1	4	4	4	3	2	4	4	N.A.	2	5	3	2	1	2	4	2	3
1015	2	5	3	3	3	5	4	4	4	4	3	2	5	4	>1100	2	5	3	2	1	2	4	2	3
1025	2	5	3	2	3	3	2	4	3	2	3	2	2	3	N.A.	2	5	2	2	1	3	4	1	3
1031	4	5	1	2	2	3	5	3	N.A.	2	1	3	1	1	4	2	5	2	2	1	3	4	2	3
1043	2	7	3	3	3	N.A.	5	2	4	4	3	2	1	5	8	2	5	3	2	1	N.A.	4	2	3
1046	3	5	2	2	3	3	2	3	4	N.A.	N.A.	N.A.	3	1	6	2	5	2	2	1	2	4	2	3
1047	2	8	4	3	3	N.A.	4	4	4	4	3	2	1	5	8	2	5	2	2	1	3	4	2	3
1048	2	7	3	3	3	5	4	4	4	N.A.	N.A.	N.A.	1	4	8	2	5	3	2	1	3	4	2	3
1049	2	7	3	2	3	5	4	N.A.	4	4	3	3	1	N.A.	8	2	5	3	N.A.	N.A.	N.A.	3	2	3
1055	2	7	3	3	3	5	4	4	4	N.A.	N.A.	N.A.	1	5	8	2	5	3	2	1	3	4	2	3
1074	2	5	3	2	3	4	2	4	3	2	4	2	3	2	N.A.	2	5	2	2	1	2	4	1	3
1088	0	7	3	3	3	5	4	4	4	4	3	N.A.	1	5	N.A.	2	5	3	2	1	3	4	2	3
1089	2	7	3	3	3	5	5	4	4	4	3	2	6	5	N.A.	2	5	3	2	1	3	4	2	3
1091	2	1	3	5	1	3	3	4	3	4	3	3	1	3	N.A.	2	5	2	2	1	2	4	2	3
1092	4	5	2	2	2	2	4	4	4	2	1	2	4	1	N.A.	2	5	2	2	1	2	4	2	3
1094	2	7	3	3	3	5	5	4	4	4	3	4	3	4	N.A.	2	6	3	2	1	3	4	2	3
1100	2	7	3	3	3	5	4	4	3	4	3	2	1	5	8	2	5	N.A.	2	1	3	4	2	3
1101	2	7	4	3	3	5	4	4	4	4	3	2	1	5	N.A.	2	5	3	1	1	3	4	2	3
1108	2	5	2	2	3	3	2	4	3	2	3	2	3	3	N.A.	2	4	2	2	1	2	4	1	3
1110	2	3	3	2	3	3	2	4	4	2	1	2	1	1	9	N.A.	N.A.	N.A.	2	1	2	5	2	2
1113	2	N.A.	5	3	3	N.A.	2	4	4	4	3	2	1	5	N.A.	2	5	3	2	1	3	4	2	3
1126	2	6	3	3	3	5	5	4	N.A.	4	3	2	N.A.	5	8	2	5	3	1	1	3	4	2	3
1149	2	7	3	3	3	4	4	4	N.A.	4	3	2	1	5	8	N.A.	N.A.	N.A.	2	1	2	4	2	5
1151	2	7	4	3	3	5	3	4	4	4	3	N.A.	4	6	7	2	5	2	2	1	N.A.	4	2	3
1155	2	5	3	3	2	5	4	4	4	4	3	2	6	4	N.A.	2	5	3	2	1	3	4	2	3
1172	2	7	3	3	3	N.A.	4	4	4	4	3	2	1	N.A.	8	2	5	N.A.	N.A.	N.A.	N.A.	4	2	3
1178	2	7	3	3	3	5	3	4	N.A.	4	3	3	4	5	8	2	5	3	2	1	3	4	2	3
1181	2	8	3	3	3	4	4	4	4	4	3	4	5	4	N.A.	2	5	3	2	1	3	4	2	3
1183	2	7	2	3	3	5	4	4	4	4	3	2	4	5	N.A.	2	5	3	2	1	3	4	2	3
1187	2	7	3	3	3	5	4	4	4	4	3	2	4	4	N.A.	2	5	3	2	1	3	4	2	3
1192	2	7	3	2	3	6	4	4	4	4	3	2	5	6	N.A.	2	5	3	2	1	3	4	2	3
1193	2	5	5	2	3	3	2	4	3	2	3	2	3	3	N.A.	2	5	2	2	1	3	4	1	3
1194	2	8	3	3	3	5	4	4	4	4	3	2	1	5	N.A.	2	5	3	2	1	3	4	2	3
1195	4	5	2	2	2	2	N.A.	4	4	2	1	N.A.	1	1	N.A.	2	5	2	N.A.	1	2	4	2	3
1209	2	7	3	3	3	5	3	4	4	4	3	3	N.A.	4	8	2	5	3	1	1	3	4	2	3
1245	2	5	3	2	3	2	3	4	4	2	3	3	N.A.	3	7	2	5	2	2	1	3	4	1	3
1280	2	5	3	2	3	3	1	4	3	2	3	2	N.A.	3	6	1	5	2	2	1	3	4	1	3
1287	4	3	2	2	3	3	3	4	N.A.	2	1	2	N.A.	1	8	2	5	2	2	1	2	4	2	3
1299	2	7	1	3	3	6	4	4	N.A.	4	3	2	N.A.	5	N.A.	2	5	3	2	1	3	4	2	3
1300	4	5	2	2	3	3	3	4	N.A.	2	1	2	N.A.	1	8	2	5	2	2	1	2	4	2	3
1315	3	5	2	2	2	3	4	4	3	3	1	2	2	1	N.A.	2	5	2	2	1	2	4	2	3
1327	4	5	2	2	2	3	3	4	4	2	1	2	N.A.	1	7	2	5	2	2	1	2	4	2	3
1338	2	5	3	2	3	3	2	4	3	2	3	2	N.A.	3	7	2	5	2	2	1	3	4	1	3
1343	2	6	3	2	3	4	4	4	4	4	3	2	6	5	N.A.	2	5	4	2	1	3	4	2	3
1345	4	5	2	N.A.	N.A.	N.A.	4	4	4	2	1	2	1	1	8	2	5	2	2	1	2	4	2	3
1347	2	7	3	3	3	4	4	4	4	4	3	4	7	5	>1200	2	5	3	2	1	3	4	2	3
1349	2	4	3	2	3	3	2	4	3	N.A.	N.A.	N.A.	1	3	7	2	5	2	2	1	3	4	1	3
1365	2	3	3	2	3	3	4	5	N.A.	2	3	2	6	3	7	2	5	2	2	1	3	4	1	5
1407	2	7	3	3	3	5	4	4	4	4	3	2	N.A.	8	10	2	5	3	2	1	3	4	2	3
1413	2	7	3	3	3	5	4	4	3	4	4	2	>2000	5	8	2	5	3	2	1	3	4	2	3
1415	2	5	3	3	3	5	4	4	4	4	3	N.A.	6	4	6	2	5	3	N.A.	1	3	4	2	3
1418	2	7	3	3	3	5	4	4	4	4	3	2	6	5	>1500	2	5	3	2	1	3	4	2	3
1430	2	1	2	5	1	3	3	4	3	4	2	3	1	3	N.A.	2	5	2	2	1	3	4	2	2
1431	2	5	4	3	4	5	3	4	4	4	3	4	7	4	>1100	2	5	3	2	1	3	4	2	3
1455	2	7	3	3	3	5	N.A.	4	3	4	2	2	N.A.	5	6	2	5	3	2	1	3	3	2	3
1458	2	6	3	3	3	7	N.A.	4	3	4	3	3	N.A.	4	3	2	5	3	2	1	3	4	2	3
1463	2	8	3	3	3	5	2	4	4	4	3	2	6	5	N.A.	2	5	3	2	1	3	4	2	3
1496	4	4	2	2	3	3	4	4	2	2	1	2	N.A.	1	5	2	5	2	2	1	2	4	2	3
1498	2	7	3	2	3	5	4	4	N.A.	4	3	2	N.A.	5	8	2	5	3	2	1	3	4	2	3
1524	2	7	4	2	3	5	4	4	4	4	5	2	6	5	N.A.	2	5	3	2	1	3	4	2	3
1526	2	7	3	3	3	5	4	4	N.A.	4	3	2	N.A.	5	5	2	5	3	2	1	3	4	2	3
1528	2	1	1	2	3	0	4	4	4	4	3	2	6	5	N.A.	2	5	3	2	1	3	4	2	3
1539	2	7	3	3	3	5	N.A.	4	4	4	3	N.A.	5	5	N.A.	2	5	N.A.	2	1	3	4	2	3
1540	2	7	3	3	3	5	3	4	4	4	3	2	5	5	N.A.	2	5	2	2	1	3	4	2	3
1552	2	7	3	3	3	5	4	4	4	4	3	2	6	5	N.A.	2	5	4	2	1	3	4	2	3
1558	2	7	3	3	3	5	4	4	4	4	3	2	1	N.A.	6	3	5	3	2	1	3	4	2	3
1559	2	7	N.A.	3	3	5	4	4	4	4	3	2	1	5	>1400	2	5	3	2	N.A.	3	4	2	3
1560	N.A.	N.A.	N.A.	3	3	5	4	4	4	4	3	2	6	5	8	2	5	3	N.A.	N.A.	N.A.	4	2	3
1561	2	7	3	3	3	4	4	4	4	2	3	2	1	N.A.	8	2	5	3	2	1	3	4	2	3
1562	2	7	3	3	3	5	4	4	4	4	3	2	1	N.A.	8	2	5	N.A.	2	1	3	4	2	3
1563	2	7	3	3	3	5	4	N.A.	N.A.	N.A.	N.A.	N.A.	1	5	8	2	5	4	2	1	3	4	2	3
1564	2	7	3	3	3	4	4	4	4	4	3	2	1	5	6	2	5	N.A.	2	1	3	4	2	3
1565	2	7	3	3	3	5	4	2	4	4	3	2	6	5	8	2	5	N.A.	2	1	3	4	2	3
1566	2	7	3	3	3	N.A.	4	4	4	4	3	N.A.	1	5	6	2	5	3	N.A.	N.A.	N.A.	4	2	3
1567	2	7	3	3	3	5	4	N.A.	N.A.	4	3	N.A.	1	N.A.	7	2	5	3	2	1	3	4	2	3
1568	N.A.	N.A.	N.A.	N.A.	N.A.	N.A.	4	4	4	4	3	2	1	5	8	2	8	3	2	1	3	4	2	3
1569	2	7	1	3	3	5	4	4	4	4	3	2	1	N.A.	9	2	5	3	2	1	3	4	2	3
1588	2	5	3	3	3	5	N.A.	4	4	4	3	N.A.	6	5	8	2	5	2	2	1	3	4	2	3
1590	2	7	4	3	3	5	4	4	4	4	3	2	6	4	N.A.	2	5	3	2	1	3	4	2	3
1596	2	7	3	3	3	5	4	4	4	2	3	2	5	5	N.A.	2	5	N.A.	2	1	2	4	2	3
1599	2	7	3	3	3	5	4	4	4	4	3	2	6	5	>1200	2	5	3	2	1	3	4	2	3
1612	2	7	1	3	3	6	4	4	4	4	3	2	3	5	N.A.	2	5	3	2	1	3	4	2	3
1614	2	5	3	3	3	4	3	4	4	4	4	3	N.A.	4	5	2	5	3	2	1	3	4	2	2
1617	2	7	3	3	3	5	4	4	4	4	3	2	3	4	N.A.	2	5	3	2	1	3	4	2	3
1618	0	7	3	3	3	N.A.	4	4	4	4	3	2	5	2	N.A.	2	5	3	2	1	3	4	2	3
1621	2	7	3	3	3	5	N.A.	4	4	4	3	2	1	N.A.	N.A.	2	5	3	N.A.	N.A.	3	4	2	3
1624	2	6	3	3	3	5	4	4	4	4	3	2	6	5	N.A.	2	5	3	2	1	3	4	2	3
1625	2	N.A.	3	2	N.A.	N.A.	4	4	4	4	3	2	6	5	N.A.	2	5	N.A.	2	1	3	4	2	3
1627	2	4	3	3	3	5	5	4	4	4	3	2	7	4	N.A.	2	5	3	2	1	3	4	2	3
1636	2	7	3	3	3	5	4	4	4	4	3	2	6	5	N.A.	1	5	3	2	1	3	4	2	3
1647	2	7	3	3	3	4	4	4	4	4	3	4	N.A.	4	7	2	5	3	2	1	3	4	2	3
1659	2	7	2	3	3	5	4	4	4	4	3	>2000	6	5	7	2	5	3	2	1	3	4	2	3
1677	2	8	3	3	3	5	3	2	4	4	3	4	1	4	N.A.	2	5	3	N.A.	N.A.	N.A.	4	2	3
1684	2	5	2	3	3	5	4	4	4	4	3	2	7	4	N.A.	2	5	4	2	1	3	4	2	3
1697	2	8	3	3	3	5	4	4	4	4	3	2	6	5	N.A.	2	5	3	2	1	3	4	2	3
1710	2	5	2	3	3	5	4	4	4	4	3	2	7	4	N.A.	2	5	4	2	1	3	4	2	3
1723	2	5	2	2	3	4	5	4	4	2	1	2	6	1	N.A.	2	5	2	2	1	2	4	2	3
1724	2	7	3	3	2	5	4	4	N.A.	4	3	2	N.A.	5	8	2	5	3	2	1	3	4	2	3
1737	2	N.A.	3	3	3	4	4	4	4	4	3	2	5	4	8	2	5	3	2	1	3	4	2	3
1745	2	7	3	4	3	4	2	4	4	4	3	2	5	5	N.A.	2	5	3	2	1	3	4	2	3
1747	2	7	3	3	3	5	4	4	N.A.	4	3	4	N.A.	4	N.A.	N.A.	5	3	2	1	3	2	2	3
1762	2	7	3	2	3	5	4	4	4	4	3	2	6	5	8	2	N.A.	3	2	1	3	4	2	3
1768	2	7	3	3	2	5	4	4	4	4	3	2	3	5	N.A.	2	5	3	2	1	3	4	2	3
1884	2	7	3	3	3	5	4	4	4	4	3	2	N.A.	5	8	2	5	3	2	1	3	4	2	3
1885	2	7	3	3	3	5	4	4	4	4	3	2	6	5	N.A.	2	5	3	2	1	3	4	2	3
1890	2	7	3	3	3	5	4	4	4	4	3	2	5	5	N.A.	2	5	3	2	1	3	4	2	3
1912	2	7	3	3	3	5	3	4	N.A.	1	8	N.A.	7	7.5	9	2	5.5	2	2	1	3	4	2	3
1929	2	7	3	3	3	4	4	4	4	4	3	2	6	5	N.A.	2	5	3	2	1	3	4	2	3
1935	2	7	3	3	3	5	4	4	4	4	3	2	N.A.	6	N.A.	2	5	3	2	1	3	4	2	3
1948	2	7	3	2	3	6	4	4	4	4	2	>2000	5	5	7	2	5	3	2	1	3	4	2	3
1959	4	6	2	2	3	3	2	4	N.A.	2	1	2	N.A.	1	4	2	5	1	2	1	2	4	2	3
1986	2	7	3	3	3	5	3	4	4	4	3	2	5	5	N.A.	2	5	3	2	1	3	4	2	3
2012	2	7	3	3	3	5	2	4	4	4	3	2	N.A.	5	9	2	3	3	N.A.	N.A.	N.A.	N.A.	2	N.A.
2053	7	6	2	2	3	3	4	4	4	2	1	2	4	1	N.A.	2	5	2	2	1	2	4	2	2
2078	2	5	3	3	3	6	4	4	4	4	3	2	7	4	N.A.	2	5	3	2	1	3	4	2	3
2079	2	7	5	1	3	4	3	4	4	4	4	N.A.	7	4	8	2	5	2	2	1	3	4	2	3
2099	4	5	2	2	2	3	3	4	4	2	1	2	N.A.	1	8	2	4	2	1	1	2	2	2	3
2119	2	7	3	3	3	5	4	4	4	4	3	2	n.a.	5	n.a.	2	5	3	2	1	3	4	2	3
2120	2	7	3	3	3	5	4	4	4	4	3	2	4	5	N.A.	2	5	3	2	1	3	4	2	3
2178	2	5	3	3	3	5	4	4	4	4	3	2	1	1	8	2	5	3	N.A.	N.A.	N.A.	4	2	3
2211	2	7	3	3	3	5	4	4	4	4	3	2	N.A.	8	8	2	5	3	2	1	3	4	2	3
2222	2	5	4	2	3	3	4	N.A.	1	2	3	2	1	2	8	2	5	2	N.A.	N.A.	N.A.	4	1	2
2233	3	5	2	2	3	3	4	4	4	2	1	3	N.A.	1	4	2	5	2	2	1	2	4	2	3
2240	4	5	2	2	3	3	4	4	4	2	1	2	N.A.	1	8	2	5	2	2	1	2	4	2	2
2244	4	5	2	2	3	3	4	5	3	2	1	2	N.A.	1	4	2	5	2	2	1	2	4	2	3
2263	2	7	4	3	3	5	3	6	4	4	6	5	7	4	N.A.	2	5	3	2	1	3	5	2	3
2278	2	4	3	2	3	3	2	4	3	2	3	2	N.A.	3	7	2	6	2	2	1	3	4	1	3
2293	2	5	2	2	3	3	3	4	3	2	3	2	4	3	>1200	2	5	2	2	1	3	4	1	4
2298	2	1	2	5	1	3	3	3	3	4	3	0	1	3	N.A.	3.5	5.5	2	2	1	3	4	2	3
2309	4	5	2	2	3	3	4	4	N.A.	2	1	2	2	1	4	2	5	2	2	1	2	4	2	3
2330	4	5	2	2	2	3	3	4	N.A.	2	1	2	1	1	7	2	5	2	2	1	2	4	2	3
2335	2	7	3	3	3	5	4	4	N.A.	4	3	4	2	5	9	2	5	3	2	1	3	4	2	2
2336	2	3	3	3	3	4	4	4	N.A.	4	3	N.A.	8	4	8	2	5	3	2	1	3	4	2	3
2340	2	5	3	2	3	3	2	4	3	2	3	2	N.A.	3	5	2	5	2	2	1	3	4	1	3
2341	2	5	3	2	3	6	2	4	3	2	3	>2000	4	2	8	2	5	2	2	1	3	4	1	3
2360	N.A.	5	2	2	3	3	4	5	3	6	9	0	3	8	3	2	5	2	2	1	2	4	2	3
2447	4	5	2	2	2	3	4	4	N.A.	2	1	2	6	1	8	2	5	2	2	1	2	4	2	3
2468	2	5	1	2	3	3	2	4	3	2	3	2	N.A.	3	7	2	5	2	2	1	3	4	1	3
2484	2	7	3	3	3	4	4	4	4	4	3	2	6	4	N.A.	2	5	3	2	1	3	4	2	3
2495	4	5	2	2	3	3	4	4	4	2	1	2	N.A.	1	8	2	5	2	1	1	2	4	2	3
2503	4	5	2	2	3	3	4	4	N.A.	2	1	2	6	1	8	2	4	2	2	1	2	4	2	3
2507	2	7	3	3	3	5	4	4	4	4	3	N.A.	3	8	N.A.	2	5	N.A.	N.A.	N.A.	N.A.	4	2	3
2526	2	5	4	2	3	3	2	4	3	2	3	4	5	3	N.A.	2	5	2	2	1	3	4	1	3
2560	2	6	1	2	3	3	4	4	N.A.	2	1	2	4	0	4	2	5	2	2	1	2	4	2	3
2564	4	5	2	2	2	3	3	4	N.A.	2	1	2	6	1	8	2	5	2	2	1	2	4	2	3
2568	2	6	2	1	4	6	4	4	4	4	3	>2000	6	4	N.A.	2	5	3	2	1	3	4	2	3
2579	4	5	2	2	3	3	3	4	N.A.	2	1	2	6	1	3	2	5	2	2	1	2	4	2	3
2580	2	7	3	3	3	5	4	4	3	4	3	>2000	5	5	8	2	5	3	2	1	3	4	2	3
2590	5	7	2	2	3	3	4	4	N.A.	2	1	2	3	1	4	2	5	2	2	1	2	4	2	3
2606	N.A.	5	2	2	3	3	4	4	4	2	1	2	4	1	6	2	5	2	2	1	2	4	2	3
2620	2	7	3	3	4	5	4	4	N.A.	4	4	2	3	3	8	2	5	3	2	1	3	4	2	3
2623	4	5	2	2	3	3	4	4	N.A.	2	1	2	N.A.	1	7	2	5	2	2	1	2	4	2	3
2635	2	7	3	8	2	5	4	4	N.A.	2	1	1	6	4	4	2	5	3	2	1	3	4	3	3
2658	4	4	2	2	3	3	2	4	N.A.	2	1	2	N.A.	1	7	2	5	2	2	1	2	4	2	3
2661	4	5	2	2	3	3	2	4	4	2	1	>2000	4	1	8	2	5	2	2	1	2	4	2	3
2682	4	5	2	2	3	3	N.A.	4	4	2	1	2	N.A.	1	N.A.	2	5	2	2	1	2	4	2	3
2683	4	5	2	2	3	3	N.A.	4	4	2	1	2	N.A.	1	3	2	5	2	2	1	2	4	2	3
2684	2	7	3	2	3	5	N.A.	4	4	4	3	2	N.A.	5	N.A.	2	4	3	1	1	3	4	2	3
2685	2	7	3	3	3	5	N.A.	4	N.A.	4	3	4	N.A.	4	6	2	5	3	2	1	3	4	2	3
2686	2	1	2	5	1	3	N.A.	4	3	4	3	3	1	3	7	2	5	2	2	1	3	5	2	3
2687	2	6	3	2	3	3	N.A.	4	3	2	3	2	N.A.	3	2/6	2	5	2	2	1	3	4	1	2
2696	4	5	3	2	3	3	N.A.	4	N.A.	2	1	N.A.	N.A.	1	6	2	3	2	2	1	2	4	2	3
2698	2	7	3	3	3	4	4	4	4	4	3	2	N.A.	5	N.A.	2	4	3	2	1	3	4	2	3
2699	2	8	3	3	3	5	4	4	4	4	3	2	N.A.	6	N.A.	2	5	3	2	1	3	4	2	3
2700	7	4	2	2	3	3	3	4	4	2	1	2	N.A.	1	9	2	5	2	2	1	2	4	2	3
2701	1	7	3	3	3	5	4	4	4	4	3	4	5	4	N.A.	2	5	3	2	1	3	4	2	3
2702	2	7	3	3	3	5	2	4	4	4	3	4	6	5	N.A.	2	5	3	2	1	3	4	2	3
2705	2	7	2	3	3	5	4	4	4	4	3	2	N.A.	5	N.A.	2	5	3	2	1	3	4	2	3
2710	4	5	3	2	3	3	2	4	N.A.	2	1	2	5	1	7	2	3	2	2	1	2	5	2	3
2712	2	5	3	3	3	5	4	4	4	4	3	2	N.A.	5	N.A.	2	5	3	2	1	3	4	2	3
2714	2	7	3	3	3	5	4	4	4	4	3	4	N.A.	4	N.A.	2	5	3	2	1	3	4	2	3
2718	2	7	3	3	3	5	4	4	4	4	3	2	N.A.	6	N.A.	2	5	3	2	1	3	4	2	3
2721	2	7	3	3	2	5	4	4	4	4	3	2	4	9	N.A.	2	5	3	2	1	3	4	2	3
2726	2	7	3	3	3	5	4	4	4	4	3	2	4	5	N.A.	2	5	3	2	1	3	4	2	3
2735	4	4	2	2	3	2	5	5	N.A.	2	1	0	N.A.	1	9	2	5	2	2	1	2	2	2	3
2740	2	7	3	2	2	5	N.A.	4	4	4	3	N.A.	N.A.	4	N.A.	2	5	3	2	1	3	4	2	3
2741	2	7	3	3	3	5	4	4	N.A.	4	3	2	N.A.	5	N.A.	2	5	3	2	1	3	4	2	3
2744	2	4	3	3	3	4	2	4	4	4	3	N.A.	3	5	8	2	5	2	2	1	5	4	2	3
2746	N.A.	N.A.	N.A.	3	3	5	3	4	4	4	3	N.A.	1	4	7	2	5	3	2	1	3	4	2	3
2748	2	7	3	1	3	5	3	4	4	4	3	3	N.A.	4	N.A.	2	6	3	2	1	3	4	2	3
2749	2	5	2	3	2	5	4	4	4	4	3	N.A.	N.A.	4	N.A.	2	5	N.A.	2	1	3	4	2	3
2757	2	5	3	2	3	N.A.	2	4	3	2	1	N.A.	N.A.	2	N.A.	2	5	2	2	1	1	4	1	3
2758	2	7	3	3	3	5	4	4	4	4	3	N.A.	N.A.	5	N.A.	2	5	3	2	1	3	4	2	3
2760	2	7	3	3	3	5	4	4	4	4	3	N.A.	N.A.	7	N.A.	2	N.A.	N.A.	N.A.	1	5	4	2	3
2766	4	5	2	2	1	3	3	4	N.A.	2	1	2	N.A.	1	9	2	5	2	2	1	2	4	2	3
2769	4	5	2	2	3	4	5	4	N.A.	2	1	2	N.A.	1	7	2	5	2	2	1	2	4	2	3
2774	4	4	2	2	3	3	5	4	N.A.	2	1	2	N.A.	1	4	2	5	1	2	1	2	4	2	2
2783	2	5	3	3	3	6	N.A.	4	4	4	3	3	N.A.	5	8	2	5	3	2	1	3	4	2	3
2786	2	1	2	5	1	3	3	4	3	4	3	N.A.	N.A.	3	N.A.	2	5	2	N.A.	1	3	4	2	3
2787	2	5	2	2	3	3	4	4	4	2	1	N.A.	N.A.	1	N.A.	2	5	2	2	1	2	4	2	3
2797	2	10	3	3	3	4	4	4	N.A.	4	3	4	7	4	8	2	5	3	2	1	3	2	2	3
2799	2	7	3	3	3	4	4	4	N.A.	4	3	4	7	4	8	2	5	3	2	1	3	4	2	3
2820	2	1	3	2	3	2	2	4	3	2	3	N.A.	2	3	N.A.	2	5	2	1	1	3	4	1	3
2821	3	5	2	2	3	3	2	4	3	2	1	2	4	1	N.A.	2	5	2	2	1	2	4	2	3
2825	3	4	2	2	3	3	4	4	N.A.	2	1	2	4	1	7	2	5	2	2	1	2	4	2	3
2836	5	4	1	2	3	3	2	4	N.A.	2	1	2	5	1	4	2	5	2	2	1	2	4	2	3
2837	2	7	3	3	3	5	4	4	4	4	3	2	6	5	N.A.	2	5	3	2	1	3	4	2	3
2862	5	2	2	4	3	4	4	4	4	2	2	2	6	5	N.A.	2	6	3	2	2	3	3	6	3
2877	3	5	3	2	3	3	2	4	3	2	1	2	N.A.	1	8	2	5	2	2	1	2	4	2	3
2881	2	5	2	2	3	2	2	4	3	2	3	2	N.A.	3	6	2	5	2	2	1	3	4	1	3
2897	2	5	4	2	3	3	2	4	3	2	3	2	N.A.	3	9	2	5	2	2	1	3	4	1	3
2899	4	1	3	3	3	3	3	4	N.A.	3	1	2	3	1	8	2	5	2	2	1	2	4	2	3
2908	4	5	2	2	3	3	3	4	4	2	1	2	N.A.	1	8	2	5	2	2	1	2	4	2	3
2958	4	2	3	2	3	3	5	4	N.A.	2	1	2	N.A.	1	5	2	5	2	2	1	2	3	2	3
2979	2	5	3	3	3	5	4	4	4	4	3	2	7	4	N.A.	2	5	4	2	1	3	4	2	3
2983	2	6	2	3	4	4	4	4	4	4	3	2	5	4	N.A.	2	5	3	2	1	3	4	2	3
2986	4	5	2	2	3	3	4	4	4	2	1	2	N.A.	1	4	2	5	2	2	1	2	4	2	3
2987	2	5	4	2	3	3	2	4	3	2	3	2	2	4	N.A.	2	5	2	2	1	3	4	1	3
2988	2	7	3	3	3	5	4	4	4	4	3	2	6	5	N.A.	2	5	3	1	1	3	4	2	3
3000	2	5	3	2	3	3	2	4	3	2	3	2	3	3	N.A.	2	5	2	2	1	3	4	1	3
3006	2	7	3	3	3	5	4	4	4	4	3	2	6	6	N.A.	2	5	2	2	1	3	4	2	3
3009	4	5	2	2	3	3	4	4	N.A.	2	1	2	4	1	4	2	5	2	2	1	2	4	2	3
3016	2	7	3	3	3	5	4	4	4	4	3	2	1	5	N.A.	2	5	3	2	1	3	4	2	3
3023	4	5	2	2	3	3	4	4	4	2	1	2	N.A.	1	4	2	5	2	2	1	2	4	2	3
3025	2	7	3	3	3	5	2	4	4	4	3	4	N.A.	4	8	2	5	3	2	1	3	4	2	3
3031	2	7	3	3	3	5	4	4	N.A.	4	3	2	6	5	N.A.	2	5	2	2	1	3	N.A.	N.A.	N.A.
3032	2	6	2	3	2	5	2	4	4	4	3	4	5	4	N.A.	2	5	3	2	1	3	4	2	3
3037	4	5	2	2	3	3	4	4	N.A.	2	1	2	N.A.	1	4	2	5	2	2	1	2	4	2	3
3040	4	5	3	2	3	3	4	4	4	2	1	2	N.A.	1	4	2	5	2	2	1	2	4	2	3
3050	4	5	2	2	3	3	4	4	3	2	1	2	N.A.	1	4	2	5	2	2	1	2	4	2	3
3056	2	6	2	3	4	5	4	4	4	4	3	4	N.A.	4	8	2	5	3	2	1	3	4	2	2
3068	2	7	3	3	3	5	4	4	4	4	3	2	6	5	N.A.	2	5	3	2	1	3	4	2	3
3077	4	5	2	2	2	3	3	4	N.A.	2	1	2	3	1	8	2	5	2	2	1	2	4	2	3
3080	5	5	2	2	3	3	2	4	N.A.	2	1	2	N.A.	1	4	2	5	1	2	1	2	4	2	3
3083	2	7	3	1	3	N.A.	4	4	4	4	3	N.A.	1	4	N.A.	2	5	3	2	1	3	4	2	3
3091	3	5	1	2	4	3	5	4	N.A.	2	1	2	5	1	4	2	5	2	2	1	2	4	2	3
3098	4	5	2	2	3	3	3	5	3	2	1	2	N.A.	1	8	2	5	2	2	1	2	4	2	3
3100	2	7	3	3	3	4	4	4	4	4	3	2	6	5	N.A.	2	5	3	2	1	3	6	4	5
3104	4	5	3	2	3	3	5	4	N.A.	2	1	2	5	1	3	2	5	2	2	1	2	4	2	3
3111	2	1	3	2	3	3	2	4	2	2	3	2	4	3	N.A.	2	5	2	2	1	3	2	1	3
3116	4	4	2	2	3	3	4	3	N.A.	2	1	2	2	1	7	2	5	2	2	1	2	4	2	3
3121	2	4	3	3	3	5	4	4	4	4	3	4	N.A.	5	7	2	5	3	2	1	3	4	2	3
3125	2	4	4	2	4	3	2	4	3	2	3	4	4	3	N.A.	2	5	2	2	1	3	4	1	3
3126	2	7	3	3	3	6	4	4	4	4	3	2	5	5	N.A.	2	5	3	2	1	3	4	2	3
3131	8	5	2	2	3	3	1	4	N.A.	2	1	2	1	1	3	2	5	2	2	1	2	4	2	2
3133	2	11	3	3	3	5	5	4	4	4	3	4	N.A.	4	8	2	5	3	2	1	3	4	2	3
3135	2	7	3	3	3	5	4	4	4	4	3	2	6	N.A.	N.A.	2	5	3	2	1	3	4	2	3
3143	2	7	1	2	1	3	3	4	4	4	4	3	N.A.	4	9	2	5	3	2	1	3	4	2	3
3147	2	7	4	3	3	5	4	4	4	4	3	2	4	5	8	2	5	3	2	N.A.	4	4	2	3
3164	2	7	3	2	3	5	3	4	4	4	3	2	5	4	N.A.	2	5	2	2	1	3	4	2	3
3185	2	3	2	2	2	3	2	4	2	2	3	2	N.A.	1	7	2	5	2	2	1	3	4	1	3
3186	4	5	2	2	3	3	4	4	3	2	1	2	5	1	N.A.	2	5	3	2	1	2	4	2	3
3187	2	7	3	1	3	5	4	4	4	4	3	4	N.A.	4	8	2	5	2	2	1	3	4	2	3
3196	2	7	3	1	3	5	4	4	4	4	3	4	2	4	N.A.	2	5	3	2	1	3	4	2	3
3209	2	5	3	2	3	3	2	4	N.A.	2	3	2	N.A.	3	7	2	5	2	2	1	3	4	1	3
3214	2	5	3	2	2	3	2	4	3	2	3	2	3	3	N.A.	2	6	2	2	1	3	4	1	3
3221	2	6	3	2	2	3	2	4	2	2	3	2	3	3	N.A.	2	6	2	2	1	3	4	1	3
3224	2	7	3	2	3	5	4	4	4	4	3	2	5	5	N.A.	2	5	3	2	1	3	4	2	3
3225	0	7	3	3	3	5	4	4	4	4	3	N.A.	5	5	N.A.	2	5	3	2	1	3	4	2	3
3226	2	4	1	3	3	5	3	4	3	4	1	3	5	2	N.A.	2	5	3	2	1	3	4	2	3
3234	2	6	3	2	3	5	4	4	4	4	3	2	5	5	N.A.	2	5	3	2	1	3	4	2	3
3237	2	5	1	3	3	6	3	4	N.A.	4	3	3	6	4	N.A.	2	5	3	2	1	3	4	2	3
3239	2	6	3	3	3	5	4	4	4	4	3	2	6	3	N.A.	2	5	3	2	1	3	4	2	3
3242	2	7	3	3	3	5	4	4	4	4	3	2	6	5	N.A.	2	5	4	2	1	3	4	2	3
3243	2	5	3	2	3	3	2	4	3	2	3	1	N.A.	2	6	2	5	2	2	1	3	4	1	3
3246	2	5	3	3	3	5	4	4	4	4	3	N.A.	5	5	N.A.	2	5	3	2	1	3	4	2	3
3247	2	5	3	3	3	5	4	4	N.A.	4	3	4	3	4	8	2	5	3	2	1	3	4	2	3
3250	2	5	3	1	3	5	4	4	N.A.	3	3	N.A.	N.A.	4	8	2	5	3	2	1	3	4	2	3
3258	2	6	3	3	3	5	4	4	4	4	3	2	1	N.A.	N.A.	2	5	4	2	1	3	4	2	3
3259	2	4	3	2	3	5	N.A.	4	4	4	3	2	6	N.A.	N.A.	2	5	3	2	1	3	4	2	3
3261	4	2	2	2	2	3	3	4	4	2	1	2	1	1	N.A.	2	5	2	2	1	2	4	2	3
3262	3	5	1	2	3	3	4	4	N.A.	2	1	2	N.A.	1	8	2	5	2	2	1	2	4	2	3
3263	2	7	3	N.A.	3	5	4	4	4	4	3	N.A.	6	4	N.A.	2	5	3	2	1	3	4	2	3
3264	2	5	3	3	3	5	N.A.	4	4	4	3	2	1	N.A.	N.A.	2	5	3	2	1	3	4	2	3
3266	2	7	2	3	3	5	3	4	4	4	3	3	5	5	N.A.	2	5	3	2	1	3	4	2	2
3268	2	5	3	3	3	4	6	4	4	4	3	2	5	8	N.A.	2	5	3	2	1	3	4	2	3
3273	4	5	3	2	3	3	5	4	N.A.	2	1	2	N.A.	1	4	2	5	2	2	1	2	4	2	3
3287	2	5	3	3	4	5.5	2	4	3	4	3	4	N.A.	4	8	2	5	3	2	1	3	4	2	3
3299	2	7	3	3	2	5	2	4	3	4	3	2	N.A.	4	8	2	5	3	2	1	3	4	2	3
3304	4	4	2	2	3	3	2	4	3	2	1	2	N.A.	1	8	2	5	2	2	1	2	4	2	3
3307	2	7	3	3	3	5	4	4	4	4	3	2	N.A.	5	8	2	5	3	2	1	3	4	2	3
3320	2	7	3	4	3	5	1	4	4	4	3	1	4	4	N.A.	2	5	3	2	1	3	4	2	3
3328	2	6	2	3	5	5	4	4	4	2	3	N.A.	5	4	N.A.	2	5	3	2	1	1	4	2	3
3329	2	7	3	3	3	N.A.	4	4	4	4	3	N.A.	6	5	N.A.	2	5	N.A.	N.A.	1	3	4	2	3
3334	2	7	3	3	3	5	4	4	4	4	3	N.A.	7	4	7	2	5	3	2	1	3	4	2	3
3339	2	6	3	2	2	3	N.A.	4	3	2	3	2	3	3	N.A.	2	6	2	2	1	3	4	1	3
3341	2	7	3	3	3	5	4	4	4	4	3	N.A.	5	3	N.A.	2	5	3	2	1	3	4	2	3
3349	4	5	2	2	3	3	2	5	4	2	1	2	N.A.	1	5	2	4	2	1	1	2	4	2	3
3350	2	7	4	3	N.A.	N.A.	N.A.	4	3	2	3	N.A.	5	5	N.A.	2	5	4	2	1	3	4	2	4
3358	2	1	2	5	1	3	3	5	3	4	3	N.A.	1	2	N.A.	2	5	2	2	1	3	4	2	2
3359	4	5	2	2	2	3	4	4	N.A.	2	1	2	6	1	4	2	5	2	2	1	2	4	2	3
3361	2	7	2	2	3	5	3	4	4	4	3	2	6	5	N.A.	2	5	3	2	1	3	4	2	3
3362	2	7	3	3	3	5	4	4	4	4	4	4	7	4	N.A.	2	5	3	2	1	3	4	2	3
3365	103	7	3	3	3	5	4	4	4	4	3	2	1	N.A.	N.A.	2	5	3	N.A.	N.A.	3	4	2	3
3366	2	5	3	2	3	5	4	4	4	4	3	2	6	5	N.A.	2	5	3	2	1	3	4	2	3
3368	2	7	3	2	3	5	1	4	4	4	3	2	6	5	N.A.	2	5	3	2	1	3	4	2	3
3373	4	5	2	2	2	3	4	4	N.A.	2	1	2	3	1	4	2	5	2	2	1	2	4	2	3
3375	2	7	3	3	3	5	4	4	4	4	3	4	5	4	N.A.	2	5	3	2	1	3	4	2	3
3378	2	6	3	3	3	5	N.A.	4	4	4	3	3	1	N.A.	N.A.	2	5	3	N.A.	N.A.	3	4	2	3
3379	2	5	3	2	3	3	2	4	3	2	3	2	1	3	4	2	5	2	N.A.	N.A.	N.A.	4	1	3
3380	2	7	3	3	3	5	N.A.	4	4	4	4	4	1	4	8	2	5	3	2	1	3	4	2	3
3381	2	7	3	3	3	5	4	4	4	4	2	2	6	5	N.A.	2	5	3	2	1	3	4	2	3
3398	2	5	3	2	3	4	2	4	3	2	3	2	N.A.	2	8	2	5	2	2	1	1	4	2	3
3403	2	4	3	2	2	3	2	4	2	2	3	N.A.	1	N.A.	5	2	5	2	N.A.	N.A.	N.A.	4	1	3
3456	2	7	3	3	3	5	4	4	N.A.	4	3	2	N.A.	5	9	2	5	3	2	1	3	4	2	3
3465	2	7	3	3	3	5	4	4	N.A.	4	3	2	N.A.	5	9	2	5	3	2	1	3	4	2	3
3517	2	5	2	3	4	4	3	4	5	4	3	4	N.A.	4	8	2	5	3	2	1	3	4	2	3
3548	2	7	2	3	3	5	4	4	4	4	3	2	6	5	N.A.	2	5	3	2	1	3	4	2	3
3574	2	6	3	3	3	5	4	4	N.A.	4	3	3	7	4	7	2	5	3	2	1	3	4	2	3
3576	2	6	3	3	3	5	4	4	N.A.	4	3	4	N.A.	N.A.	N.A.	2	5	3	2	1	3	4	2	3
3581	2	9	3	3	3	5	4	4	4	4	3	2	5	5	N.A.	2	5	3	2	1	3	4	2	3
3584	2	5	3	2	3	3	2	4	3	2	3	2	4	3	N.A.	2	5	2	2	1	3	4	1	3
3614	2	7	3	2	3	5	4	4	4	4	3	2	6	5	N.A.	2	5	2	2	1	3	4	2	3
3633	2	7	3	3	3	5	4	4	N.A.	4	3	2	5	5	8	2	5	3	2	1	3	4	2	3
3639	2	5	4	2	3	3	2	4	3	2	3	2	N.A.	3	8	2	4	2	2	1	3	4	1	2
3649	2	7	3	3	3	5	4	4	4	4	3	>2000	N.A.	4	7	2	5	3	2	1	3	4	2	3
3661	2	5	3	2	3	3	2	4	3	2	3	2	N.A.	3	7	2	5	2	2	1	3	4	1	3
3665	2	7	3	3	3	5	1	4	4	4	3	4	N.A.	4	8	2	5	3	2	1	3	4	2	3
3666	2	5	3	2	3	3	2	4	3	2	3	N.A.	4	3	7	2	5	2	2	1	3	4	1	3
3667	2	7	3	6	4	5	3	2	2	2	3	3	N.A.	4	8	2	5	5	2	1	3	4	2	3
3669	2	7	3	3	3	5	N.A.	4	4	4	3	2	N.A.	5	8	2	5	3	2	1	3	4	2	3
3671	2	4	3	6	2	4	3	2	N.A.	2	3	N.A.	N.A.	4	8	2	5	1	2	1	3	4	2	3
3672	2	7	3	3	3	5	4	4	4	4	3	N.A.	N.A.	5	8	2	5	3	2	1	3	4	2	3
3673	2	8	3	3	4	5	N.A.	2	4	4	3	4	N.A.	4	6	2	5	3	2	1	3	4	2	3
3675	2	5	4	2	3	3	N.A.	4	1	2	3	2	N.A.	5	7	2	5	2	2	1	3	4	1	2
3676	2	5	3	2	2	3	2	4	2	2	5	2	N.A.	3	N.A.	2	5	2	2	1	3	4	1	3
3688	2	5	2	N.A.	3	N.A.	2	5	N.A.	4	2	1	4	4	2	2	4	2	2	2	3	3	4	3
3691	2	7	3	3	3	5	5	4	4	4	3	2	N.A.	5	8	2	5	3	2	1	3	4	2	3
3695	2	7	1	3	3	3	4	2	N.A.	2	3	3	N.A.	4	8	2	5	3	2	1	3	4	2	3
3698	2	3	N.A.	2	3	5	3	4	4	4	5	4	7	4	N.A.	2	5	3	2	1	4	4	2	3
